# Supplementary material for: Developing a phenotype risk score for tic disorders in a large, clinical biobank
Source: Transl Psychiatry. 2024 Jul 28;14:311. doi: 10.1038/s41398-024-03011-w (PMC11284231; doi:10.1038/s41398-024-03011-w)
Supplement: Supplementary file 2 — Supplemental Table 1 [file 41398_2024_3011_MOESM2_ESM.xlsx]

## Sheet: Table S1
Supplemental Table 1: Tic Disorder (TD) case and control inclusion/exclusion criteria
	Inclusion Codes
	ICD Code	Code Description	Code Type
	307.2	Tics	ICD9
	F95	Tic disorder	ICD10
	307.20	Tic disorder not otherwise specified	ICD9
	F95.8	Other tic disorders	ICD10
	F95.9	Tic disorder unspecified	ICD10
	307.21/F95.0	Transient tic disorder	ICD9/ICD10
	333.3	Tics of organic origin	ICD9
	G25.69	Other tics of organic origin	ICD10
	307.23/F95.2	Tourette's disorder	ICD9/ICD10
	307.22/F95.1	Chronic motor or vocal tic disorder	ICD9/ICD10
	Exclusion Codes
	ICD Code	Code Description	Code Type
	307.0	stuttering	ICD9
	307.3/F98.4	stereotypic movement disorders	ICD9/ICD10
	F98.5	adult onset fluency disorder	ICD10
	333.4	Huntington’s chorea	ICD9
	G10	Huntington’s disease	ICD10
	333.5/G25.5	other choreas	ICD9/ICD10
	333.6/G24.1	genetic torsion dystonia	ICD9/ICD10
	333.7	acquired torsion dystonia	ICD9
	333.72	acute dystonia due to drugs	ICD9
	G24.02	drug-induced acute dystonia	ICD10
	333.79	other acquired torsion dystonia	ICD9
	333.8	fragments of torsion dystonia	ICD9
	333.82	orofacial dyskinesia	ICD9
	333.85/G24.01	Subacute dyskinesia due to drugs	ICD9/ICD10
	333.89	other fragments of torsion dystonia	ICD9
	G25.4	drug-induced chorea	ICD10
	G25.6	drug-induced tics and other tics of organic origin	ICD10
	G25.61	drug-induced tics	ICD10
	G24.0	drug-induced dystonia	ICD10
	G24.09	other drug-induced dystonia	ICD10
	G24.4	idiopathic orofacial dystonia	ICD10
	G24.2	idiopathic nonfamilial dystonia	ICD10
	G24.8	other dystonia	ICD10
	G24.9	dystonia unspecified	ICD10

## Sheet: Table S2
Supplemental Table 2: Tic Disorder PheWAS Results
			Results in all indivduals								Results in EHR-reported White individuals								Results in EHR-reported Black individuals
Phenotype Group	Phenotype Phecode	Phenotype Description	beta	SE	OR	p	n_total	n_cases	n_controls	Bonferroni	beta	SE	OR	p	n_total	n_cases	n_controls	Bonferroni	beta	SE	OR	p	n_total	n_cases	n_controls	Bonferroni
psychiatric disorders	313	Pediatric neuropsychiatric disorders	4.80461	0.112596	122.072	<5E-324	7632	1716	5916	TRUE	4.742	0.1244	114.664	<5E-324	5808	1317	4491	TRUE	6.20935	0.68305	497.378	9.84738e-20	1154	208	946	TRUE
psychiatric disorders	300	Anxiety disorders	2.37854	0.090369	10.7891	1.12301e-152	7284	788	6496	TRUE	2.25391	0.098197	9.52488	1.37798e-116	5466	657	4809	TRUE	2.87907	0.315435	17.7977	7.02412e-20	1134	80	1054	TRUE
psychiatric disorders	313.1	Attention deficit hyperactivity disorder	3.42519	0.131102	30.7285	1.83934e-150	6576	660	5916	TRUE	3.33609	0.141439	28.109	5.2583e-123	4996	505	4491	TRUE	4.3054	0.669187	74.099	1.2447e-10	1064	118	946	TRUE
neurological	333	Extrapyramidal disease and abnormal movement disorders	5.1048	0.205911	164.81	1.11287e-135	7248	481	6767	TRUE	5.27093	0.230933	194.596	2.6192e-115	5400	385	5015	TRUE	6.02402	0.760828	413.237	2.41915e-15	1162	27	1135	TRUE
psychiatric disorders	300.1	Anxiety disorder	2.40378	0.0975463	11.0649	4.43522e-134	7138	642	6496	TRUE	2.23721	0.106359	9.36716	3.16542e-98	5347	538	4809	TRUE	3.07412	0.34656	21.6309	7.28891e-19	1116	62	1054	TRUE
psychiatric disorders	313.3	Autism	3.56806	0.168381	35.4477	1.17106e-99	6210	294	5916	TRUE	3.60565	0.187003	36.8056	7.71494e-83	4729	238	4491	TRUE	4.92854	0.985306	138.177	5.67282e-07	980	34	946	TRUE
psychiatric disorders	315	Develomental delays and disorders	2.98156	0.161476	19.7186	3.99295e-76	6378	462	5916	TRUE	2.96315	0.183971	19.3589	2.29155e-58	4807	316	4491	TRUE	4.72742	0.818541	113.004	7.67589e-09	1040	94	946	TRUE
psychiatric disorders	312	Conduct disorders	3.41451	0.189857	30.402	2.57154e-72	6146	230	5916	TRUE	3.50994	0.205836	33.4464	3.37068e-65	4657	166	4491	TRUE	3.95599	0.748236	52.2475	1.24279e-07	997	51	946	TRUE
psychiatric disorders	296	Mood disorders	1.82913	0.104721	6.22847	2.57006e-68	7082	586	6496	TRUE	1.73926	0.112408	5.69314	5.30259e-54	5308	499	4809	TRUE	2.41056	0.359734	11.1402	2.07071e-11	1119	65	1054	TRUE
psychiatric disorders	313.2	Tic disorders	9.93966	0.583329	20736.8	4.17927e-65	7068	1152	5916	TRUE	10.6116	0.92217	40604.5	1.21287e-30	5391	900	4491	TRUE	11.4331	1.70596	92324.6	2.05824e-11	1031	85	946	TRUE
neurological	345	Epilepsy, recurrent seizures, convulsions	1.74753	0.104011	5.74042	2.38386e-63	7328	561	6767	TRUE	1.84642	0.115605	6.33711	2.00961e-57	5478	463	5015	TRUE	1.95956	0.359389	7.09618	4.96769e-08	1203	68	1135	TRUE
neurological	350	Abnormal movement	2.0032	0.120492	7.41273	4.57921e-62	8075	355	7720	TRUE	2.04616	0.132723	7.73812	1.26341e-53	6061	292	5769	TRUE	1.60386	0.373231	4.97219	1.72949e-05	1282	50	1232	TRUE
neurological	350.1	Abnormal involuntary movements	2.87529	0.180305	17.7306	2.99692e-57	7901	181	7720	TRUE	2.91523	0.198848	18.453	1.15236e-48	5927	158	5769	TRUE	2.66594	0.511832	14.3815	1.90238e-07	1252	20	1232	TRUE
neurological	345.3	Convulsions	1.76274	0.112475	5.82838	2.33925e-55	7240	473	6767	TRUE	1.87678	0.125281	6.53241	9.84349e-51	5404	389	5015	TRUE	1.87108	0.379746	6.49528	8.3428e-07	1196	61	1135	TRUE
psychiatric disorders	300.3	Obsessive-compulsive disorders	4.28547	0.281161	72.6364	1.85994e-52	6636	140	6496	TRUE	4.07934	0.283837	59.1066	7.74052e-47	4931	122	4809	TRUE	NA	NA	NA	NA	NA	NA	NA	NA
psychiatric disorders	300.11	Generalized anxiety disorder	2.51517	0.172376	12.3687	3.19602e-48	6661	165	6496	TRUE	2.41143	0.184975	11.1499	7.58412e-39	4953	144	4809	TRUE	NA	NA	NA	NA	NA	NA	NA	NA
psychiatric disorders	296.2	Depression	1.73415	0.125017	5.66409	9.4624e-44	6893	397	6496	TRUE	1.6295	0.133482	5.10134	2.83024e-34	5153	344	4809	TRUE	2.57812	0.447157	13.1723	8.13765e-09	1093	39	1054	TRUE
psychiatric disorders	315.3	Intellectual disability	3.92971	0.285644	50.8922	4.60079e-43	5997	81	5916	TRUE	3.79342	0.304527	44.4081	1.28467e-35	4558	67	4491	TRUE	NA	NA	NA	NA	NA	NA	NA	NA
neurological	333.3	Tics of organic origin	6.9166	0.505724	1008.89	1.40053e-42	7176	409	6767	TRUE	7.66143	0.714566	2124.78	8.04298e-27	5337	322	5015	TRUE	7.24555	1.06708	1401.86	1.12096e-11	1158	23	1135	TRUE
psychiatric disorders	296.1	Bipolar	2.56563	0.191286	13.0088	5.10773e-41	6638	142	6496	TRUE	2.43502	0.20354	11.416	5.52896e-33	4931	122	4809	TRUE	NA	NA	NA	NA	NA	NA	NA	NA
psychiatric disorders	315.1	Learning disorder	3.93858	0.3064	51.3456	8.12719e-38	5983	67	5916	TRUE	3.82615	0.345411	45.8856	1.62063e-28	4539	48	4491	TRUE	NA	NA	NA	NA	NA	NA	NA	NA
psychiatric disorders	296.22	Major depressive disorder	1.84643	0.145595	6.33714	7.45004e-37	6763	267	6496	TRUE	1.71424	0.157338	5.55243	1.21419e-27	5035	226	4809	TRUE	2.62396	0.516312	13.7902	3.73255e-07	1082	28	1054	TRUE
neurological	340	Migraine	1.72555	0.139187	5.6156	2.70263e-35	7898	238	7660	TRUE	1.682	0.156296	5.3763	5.22574e-27	5938	187	5751	TRUE	1.59703	0.412824	4.93836	0.000109479	1241	34	1207	TRUE
psychiatric disorders	315.2	Speech and language disorder	2.69771	0.219083	14.8457	7.64748e-35	6204	288	5916	TRUE	2.60061	0.262859	13.472	4.44e-23	4677	186	4491	TRUE	4.94598	0.894531	140.609	3.21813e-08	1009	63	946	TRUE
psychiatric disorders	312.3	Impulse control disorder	4.43248	0.361203	84.1396	1.28934e-34	5963	47	5916	TRUE	4.33433	0.392201	76.2736	2.16065e-28	4528	37	4491	TRUE	NA	NA	NA	NA	NA	NA	NA	NA
neurological	327	Sleep disorders	1.38547	0.118358	3.99669	1.19194e-31	7793	366	7427	TRUE	1.33011	0.131978	3.78146	6.89224e-24	5855	294	5561	TRUE	0.809046	0.418182	2.24576	0.0530305	1234	46	1188	FALSE
neurological	345.1	Epilepsy	1.66876	0.144817	5.30559	1.00705e-30	7028	261	6767	TRUE	1.68022	0.157431	5.36674	1.36495e-26	5237	222	5015	TRUE	1.78008	0.500339	5.9303	0.000374059	1164	29	1135	FALSE
psychiatric disorders	292	Neurological disorders	1.42609	0.12392	4.16241	1.19906e-30	7928	332	7596	TRUE	1.44859	0.13574	4.25712	1.379e-26	5960	274	5686	TRUE	0.526292	0.523624	1.69264	0.31485	1239	35	1204	FALSE
psychiatric disorders	297.1	Suicidal ideation	2.01979	0.193172	7.53677	1.37664e-25	6625	129	6496	TRUE	2.02227	0.208453	7.55543	2.97592e-22	4919	110	4809	TRUE	NA	NA	NA	NA	NA	NA	NA	NA
psychiatric disorders	306	Other psychiatric disorder	1.9742	0.18952	7.20084	2.07722e-25	6635	139	6496	TRUE	1.78731	0.213511	5.97337	5.71131e-17	4919	110	4809	TRUE	3.0014	0.567844	20.1137	1.25285e-07	1074	20	1054	TRUE
psychiatric disorders	295	Schizophrenia and other psychotic disorders	2.60623	0.254219	13.5479	1.15989e-24	6578	82	6496	TRUE	2.61755	0.291986	13.7021	3.1128e-19	4870	61	4809	TRUE	NA	NA	NA	NA	NA	NA	NA	NA
psychiatric disorders	297	Suicidal ideation or attempt	1.84387	0.183352	6.32093	8.60786e-24	6643	147	6496	TRUE	1.84435	0.195695	6.32398	4.31653e-21	4934	125	4809	TRUE	NA	NA	NA	NA	NA	NA	NA	NA
psychiatric disorders	292.5	Transient alteration of awareness	2.16121	0.236495	8.68163	6.3325e-20	7679	83	7596	TRUE	2.22976	0.25689	9.29761	3.96453e-18	5758	72	5686	TRUE	NA	NA	NA	NA	NA	NA	NA	NA
neurological	333.4	Torsion dystonia	3.43019	0.375687	30.8825	6.82257e-20	6813	46	6767	TRUE	3.34831	0.392942	28.4545	1.58003e-17	5056	41	5015	TRUE	NA	NA	NA	NA	NA	NA	NA	NA
neurological	345.11	Generalized convulsive epilepsy	1.7923	0.203206	6.00324	1.14339e-18	6888	121	6767	TRUE	1.86605	0.216939	6.46272	7.85275e-18	5120	105	5015	TRUE	NA	NA	NA	NA	NA	NA	NA	NA
neurological	345.12	Partial epilepsy	1.59682	0.185476	4.93733	7.34993e-18	6923	156	6767	TRUE	1.58425	0.201538	4.87562	3.81722e-15	5146	131	5015	TRUE	NA	NA	NA	NA	NA	NA	NA	NA
psychiatric disorders	304	Adjustment reaction	1.46448	0.171767	4.32531	1.51521e-17	6703	207	6496	TRUE	1.40541	0.194014	4.07719	4.36149e-13	4957	148	4809	TRUE	1.95707	0.423374	7.07858	3.79027e-06	1101	47	1054	TRUE
psychiatric disorders	295.3	Psychosis	2.37703	0.302541	10.7728	3.93864e-15	6551	55	6496	TRUE	2.34635	0.349599	10.4473	1.92601e-11	4848	39	4809	TRUE	NA	NA	NA	NA	NA	NA	NA	NA
neurological	339	Other headache syndromes	1.19319	0.156064	3.29757	2.08179e-14	7865	205	7660	TRUE	0.990954	0.17783	2.6938	2.51151e-08	5907	156	5751	TRUE	0.379157	0.519413	1.46105	0.465407	1242	35	1207	FALSE
neurological	348	Other conditions of brain	1.45903	0.195016	4.30178	7.34306e-14	6920	153	6767	TRUE	1.49297	0.214004	4.4503	3.02935e-12	5142	127	5015	TRUE	-0.350522	1.0772	0.70432	0.744878	1156	21	1135	FALSE
neurological	348.8	Encephalopathy, not elsewhere classified	1.88315	0.252957	6.57419	9.72803e-14	6847	80	6767	TRUE	1.96116	0.282709	7.10759	4.00439e-12	5080	65	5015	TRUE	NA	NA	NA	NA	NA	NA	NA	NA
psychiatric disorders	301	Personality disorders	2.89587	0.393655	18.0993	1.8898e-13	6529	33	6496	TRUE	3.00454	0.440848	20.177	9.40229e-12	4837	28	4809	TRUE	NA	NA	NA	NA	NA	NA	NA	NA
neurological	350.3	Lack of coordination	1.43712	0.203784	4.20855	1.76168e-12	7845	125	7720	TRUE	1.39075	0.22741	4.01786	9.6197e-10	5865	96	5769	TRUE	0.7145	0.657475	2.04317	0.277155	1256	24	1232	FALSE
neurological	327.4	Insomnia	1.37142	0.208863	3.94096	5.16341e-11	7535	108	7427	TRUE	1.18253	0.226436	3.26261	1.76674e-07	5655	94	5561	TRUE	NA	NA	NA	NA	NA	NA	NA	NA
psychiatric disorders	295.1	Schizophrenia	2.63751	0.407135	13.9784	9.28097e-11	6526	30	6496	TRUE	2.6287	0.460777	13.8558	1.16394e-08	4831	22	4809	TRUE	NA	NA	NA	NA	NA	NA	NA	NA
psychiatric disorders	301.2	Antisocial/borderline personality disorder	3.25164	0.505493	25.8328	1.25424e-10	6518	22	6496	TRUE	NA	NA	NA	NA	NA	NA	NA	NA	NA	NA	NA	NA	NA	NA	NA	NA
endocrine/metabolic	264.3	Delayed milestones	1.21563	0.190164	3.37243	1.63153e-10	7372	196	7176	TRUE	1.12138	0.209786	3.0691	9.0236e-08	5530	154	5376	TRUE	1.54526	0.582241	4.68921	0.00795459	1158	28	1130	FALSE
psychiatric disorders	300.4	Dysthymic disorder	2.24566	0.352563	9.44665	1.89608e-10	6532	36	6496	TRUE	2.14452	0.370271	8.5379	6.96565e-09	4840	31	4809	TRUE	NA	NA	NA	NA	NA	NA	NA	NA
psychiatric disorders	300.12	Agorophobia, social phobia, and panic disorder	1.72892	0.287924	5.63456	1.91594e-09	6553	57	6496	TRUE	1.73091	0.296214	5.64576	5.11384e-09	4862	53	4809	TRUE	NA	NA	NA	NA	NA	NA	NA	NA
respiratory	465	Acute upper respiratory infections of multiple or unspecified sites	-0.572708	0.0978928	0.563996	4.90533e-09	7022	1457	5565	TRUE	-0.660936	0.108989	0.516368	1.3257e-09	5353	1015	4338	TRUE	-0.657101	0.302241	0.518352	0.029698	1011	339	672	FALSE
psychiatric disorders	303.4	Somatoform disorder	2.58189	0.447026	13.2221	7.66322e-09	6520	24	6496	TRUE	NA	NA	NA	NA	NA	NA	NA	NA	NA	NA	NA	NA	NA	NA	NA	NA
psychiatric disorders	303	Psychogenic and somatoform disorders	2.25373	0.390898	9.52319	8.14098e-09	6529	33	6496	TRUE	2.39456	0.432103	10.9633	2.99656e-08	4836	27	4809	TRUE	NA	NA	NA	NA	NA	NA	NA	NA
dermatologic	687.4	Disturbance of skin sensation	1.44102	0.253927	4.225	1.3875e-08	7616	70	7546	TRUE	1.24417	0.279131	3.47005	8.30011e-06	5770	59	5711	TRUE	NA	NA	NA	NA	NA	NA	NA	NA
symptoms	771	Musculoskeletal symptoms referable to limbs	1.96105	0.355748	7.10681	3.5382e-08	8129	35	8094	TRUE	1.47909	0.403105	4.38895	0.000243269	6140	28	6112	FALSE	NA	NA	NA	NA	NA	NA	NA	NA
symptoms	783	Fever of unknown origin	-0.717471	0.13089	0.487985	4.21808e-08	7315	935	6380	TRUE	-0.746353	0.146696	0.474093	3.62302e-07	5556	654	4902	TRUE	-0.73856	0.385474	0.477801	0.0553679	1076	214	862	FALSE
psychiatric disorders	300.9	Posttraumatic stress disorder	1.3192	0.244612	3.74043	6.92788e-08	6592	96	6496	TRUE	1.33158	0.25966	3.78704	2.92545e-07	4888	79	4809	TRUE	NA	NA	NA	NA	NA	NA	NA	NA
psychiatric disorders	292.6	Hallucinations	2.06497	0.394661	7.88506	1.67443e-07	7626	30	7596	TRUE	1.81187	0.418363	6.12186	1.48541e-05	5714	28	5686	TRUE	NA	NA	NA	NA	NA	NA	NA	NA
neurological	327.1	Hypersomnia	1.95028	0.382599	7.03064	3.4427e-07	7456	29	7427	TRUE	2.12135	0.441733	8.34239	1.5683e-06	5584	23	5561	TRUE	NA	NA	NA	NA	NA	NA	NA	NA
endocrine/metabolic	264	Lack of normal physiological development	0.594909	0.119574	1.81287	6.51613e-07	7757	581	7176	TRUE	0.527112	0.130796	1.69403	5.57712e-05	5834	458	5376	TRUE	0.624004	0.419792	1.86639	0.137158	1214	84	1130	FALSE
endocrine/metabolic	264.9	Lack of normal physiological development, unspecified	0.799364	0.169594	2.22413	2.43611e-06	7421	245	7176	TRUE	0.703402	0.187137	2.02062	0.000170765	5569	193	5376	FALSE	0.688773	0.603003	1.99127	0.253355	1160	30	1130	FALSE
injuries & poisonings	979	Adverse drug events and drug allergies	1.3573	0.29992	3.88567	6.0245e-06	7809	52	7757	TRUE	1.30544	0.31097	3.68932	2.69313e-05	5856	48	5808	TRUE	NA	NA	NA	NA	NA	NA	NA	NA
neurological	327.7	Sleep related movement disorders	1.49455	0.330762	4.45731	6.22816e-06	7468	41	7427	TRUE	1.31419	0.36489	3.72174	0.000316259	5595	34	5561	FALSE	NA	NA	NA	NA	NA	NA	NA	NA
injuries & poisonings	803	Fracture of upper limb	-0.677742	0.152938	0.507762	9.35813e-06	7327	515	6812	TRUE	-0.640926	0.159892	0.526804	6.11087e-05	5502	417	5085	TRUE	-1.19353	0.732588	0.303149	0.103271	1133	73	1060	FALSE
musculoskeletal	745	Pain in joint	-0.60788	0.137908	0.544504	1.0439e-05	7420	615	6805	TRUE	-0.519978	0.14584	0.594534	0.000363306	5592	472	5120	FALSE	-2.31946	0.803991	0.0983271	0.00391505	1131	106	1025	FALSE
injuries & poisonings	804	Fracture of hand or wrist	-1.46785	0.345461	0.230421	2.14768e-05	6997	185	6812	TRUE	-1.68615	0.391708	0.185231	1.67277e-05	5232	147	5085	TRUE	-0.832706	1.04131	0.434871	0.423899	1088	28	1060	FALSE
psychiatric disorders	305.2	Eating disorder	1.58903	0.375908	4.89898	2.36651e-05	6530	34	6496	TRUE	1.32645	0.417165	3.76765	0.00147436	4838	29	4809	FALSE	NA	NA	NA	NA	NA	NA	NA	NA
respiratory	512.8	Cough	-0.590342	0.141977	0.554138	3.21018e-05	6598	646	5952	TRUE	-0.608453	0.155136	0.544192	8.7791e-05	5015	487	4528	FALSE	-0.138948	0.415582	0.870273	0.738118	942	118	824	FALSE
neurological	350.2	Abnormality of gait	0.888985	0.221023	2.43266	5.76708e-05	7839	119	7720	TRUE	0.906593	0.243544	2.47587	0.000197259	5861	92	5769	FALSE	NA	NA	NA	NA	NA	NA	NA	NA
respiratory	512	Other symptoms of respiratory system	-0.435681	0.108616	0.646824	6.04124e-05	7027	1075	5952	TRUE	-0.482879	0.121215	0.617004	6.78623e-05	5312	784	4528	TRUE	-0.167085	0.318628	0.846127	0.600007	1045	221	824	FALSE
sense organs	386.9	Dizziness and giddiness (Light-headedness and vertigo)	0.951351	0.240086	2.58921	7.41535e-05	8241	84	8157	FALSE	0.892835	0.263632	2.44204	0.000707454	6212	68	6144	FALSE	NA	NA	NA	NA	NA	NA	NA	NA
sense organs	368.1	Amblyopia	-1.65683	0.423615	0.190743	9.18521e-05	7922	179	7743	FALSE	-1.72376	0.464446	0.178395	0.000206092	5973	143	5830	FALSE	-0.758539	1.05831	0.46835	0.47353	1247	24	1223	FALSE
injuries & poisonings	840	Sprains and strains	-0.970629	0.252368	0.378845	0.000120023	7758	228	7530	FALSE	-1.03419	0.268901	0.355516	0.000120076	5881	188	5693	FALSE	-1.6119	1.08584	0.199508	0.137682	1164	33	1131	FALSE
sense organs	378.1	Strabismus (not specified as paralytic)	-0.84328	0.221933	0.430297	0.000144873	7897	294	7603	FALSE	-0.940788	0.244464	0.39032	0.000118906	5942	246	5696	FALSE	-0.625509	1.06926	0.534989	0.558552	1241	24	1217	FALSE
psychiatric disorders	292.4	Altered mental status	0.864002	0.231421	2.37264	0.00018886	7701	105	7596	FALSE	0.88824	0.246153	2.43085	0.000307992	5775	89	5686	FALSE	NA	NA	NA	NA	NA	NA	NA	NA
symptoms	781	Symptoms involving nervous and musculoskeletal systems	1.18579	0.31905	3.27328	0.000201889	8311	45	8266	FALSE	0.997286	0.347936	2.71091	0.00415318	6266	37	6229	FALSE	NA	NA	NA	NA	NA	NA	NA	NA
sense organs	378	Strabismus and other disorders of binocular eye movements	-0.719306	0.194256	0.48709	0.000213174	7956	353	7603	FALSE	-0.891681	0.220003	0.409966	5.05563e-05	5989	293	5696	TRUE	0.291323	0.659725	1.3382	0.658791	1249	32	1217	FALSE
endocrine/metabolic	276	Disorders of fluid, electrolyte, and acid-base balance	-0.648784	0.17567	0.522681	0.000221446	7776	407	7369	FALSE	-0.802268	0.201604	0.448311	6.90834e-05	5873	319	5554	TRUE	0.113335	0.502092	1.12001	0.821414	1181	63	1118	FALSE
neurological	343	Infantile cerebral palsy	1.0902	0.301825	2.97487	0.00030382	6839	72	6767	FALSE	1.41511	0.325309	4.11694	1.36102e-05	5072	57	5015	TRUE	NA	NA	NA	NA	NA	NA	NA	NA
hematopoietic	285	Other anemias	-0.838749	0.232645	0.432251	0.000311819	8068	254	7814	FALSE	-0.972426	0.264044	0.378164	0.000230671	6103	202	5901	FALSE	-0.722922	0.693092	0.485332	0.29693	1232	40	1192	FALSE
neurological	340.1	Migrain with aura	1.19436	0.334986	3.30145	0.000363284	7702	42	7660	FALSE	0.834579	0.387682	2.30384	0.0313391	5784	33	5751	FALSE	NA	NA	NA	NA	NA	NA	NA	NA
digestive	550	Abdominal hernia	-0.925464	0.262456	0.396347	0.000421615	8274	232	8042	FALSE	-1.13416	0.311562	0.321693	0.000272394	6238	173	6065	FALSE	-0.430733	0.625515	0.650032	0.491071	1291	53	1238	FALSE
digestive	550.1	Inguinal hernia	-1.37433	0.391693	0.253008	0.000450293	8194	152	8042	FALSE	-1.35037	0.422931	0.259145	0.00140862	6187	122	6065	FALSE	-15.9896	1055.76	1.13716e-07	0.987916	1264	26	1238	FALSE
sense organs	367	Disorders of refraction and accommodation; blindness and low vision	-0.686806	0.196683	0.503181	0.000479531	8115	299	7816	FALSE	-0.885322	0.233369	0.412581	0.000148442	6126	221	5905	FALSE	0.846236	0.483966	2.33086	0.08037	1263	37	1226	FALSE
endocrine/metabolic	276.5	Hypovolemia	-0.771895	0.227194	0.462136	0.000679994	7636	267	7369	FALSE	-0.798087	0.251095	0.450189	0.00148077	5759	205	5554	FALSE	-0.0516604	0.633593	0.949651	0.935016	1162	44	1118	FALSE
neurological	327.41	Organic or persistent insomnia	1.3547	0.403021	3.87559	0.000775607	7454	27	7427	FALSE	1.22362	0.420523	3.39946	0.0036172	5586	25	5561	FALSE	NA	NA	NA	NA	NA	NA	NA	NA
respiratory	480	Pneumonia	-0.706568	0.218567	0.493334	0.00122613	7115	275	6840	FALSE	-0.76738	0.251265	0.464228	0.00225761	5409	206	5203	FALSE	-0.13753	0.549635	0.871508	0.802417	1036	54	982	FALSE
congenital anomalies	751	Genitourinary congenital anomalies	-0.716645	0.222981	0.488388	0.00130936	8073	308	7765	FALSE	-0.825897	0.245348	0.437842	0.000762043	6090	248	5842	FALSE	-0.00595282	0.634223	0.994065	0.992511	1265	49	1216	FALSE
endocrine/metabolic	250	Diabetes mellitus	-0.704108	0.220646	0.494549	0.00141722	8316	244	8072	FALSE	-0.74077	0.241812	0.476747	0.00218825	6268	194	6074	FALSE	0.101803	0.588692	1.10716	0.862706	1309	38	1271	FALSE
sense organs	367.1	Myopia	-0.864438	0.274056	0.421288	0.0016092	7987	171	7816	FALSE	-0.950608	0.332416	0.386506	0.00424052	6021	116	5905	FALSE	0.491013	0.658914	1.63397	0.45616	1252	26	1226	FALSE
respiratory	510	Other diseases of lung	-1.61967	0.515378	0.197963	0.00167405	8218	90	8128	FALSE	-2.15531	0.679907	0.115868	0.00152437	6200	65	6135	FALSE	-0.428279	0.85108	0.65163	0.614811	1279	23	1256	FALSE
neoplasms	197	Chemotherapy	-1.20221	0.383467	0.300529	0.00171789	8169	110	8059	FALSE	-1.68166	0.462628	0.186065	0.000277969	6150	92	6058	FALSE	NA	NA	NA	NA	NA	NA	NA	NA
symptoms	760	Back pain	-0.64563	0.206391	0.524332	0.00175884	8064	276	7788	FALSE	-0.764544	0.228638	0.465546	0.000826064	6074	221	5853	FALSE	-0.00360373	0.575814	0.996403	0.995006	1250	42	1208	FALSE
neurological	348.2	Cerebral edema and compression of brain	1.05213	0.336663	2.86375	0.00177701	6821	54	6767	FALSE	1.04205	0.36046	2.83501	0.0038417	5061	46	5015	FALSE	NA	NA	NA	NA	NA	NA	NA	NA
endocrine/metabolic	250.1	Type 1 diabetes	-0.991064	0.319332	0.371182	0.00191211	8211	139	8072	FALSE	-1.07829	0.355724	0.340177	0.00243543	6185	111	6074	FALSE	0.0294257	0.787895	1.02986	0.970208	1291	20	1271	FALSE
injuries & poisonings	960	Poisoning by antibiotics	1.0006	0.324717	2.7199	0.00206002	7806	49	7757	FALSE	0.573361	0.356729	1.77422	0.107995	5851	43	5808	FALSE	NA	NA	NA	NA	NA	NA	NA	NA
sense organs	381	Otitis media and Eustachian tube disorders	-0.366016	0.118786	0.693492	0.00206095	7468	905	6563	FALSE	-0.477355	0.132697	0.620422	0.000321493	5650	671	4979	FALSE	-0.39472	0.425727	0.673869	0.35384	1126	161	965	FALSE
injuries & poisonings	803.2	Fracture of radius and ulna	-0.563466	0.184779	0.569232	0.00229297	7123	311	6812	FALSE	-0.483534	0.192633	0.6166	0.0120686	5341	256	5085	FALSE	-1.19793	1.02569	0.301819	0.242837	1101	41	1060	FALSE
congenital anomalies	747.1	Cardiac congenital anomalies	-0.730571	0.24105	0.481634	0.00243919	8261	250	8011	FALSE	-0.566364	0.249054	0.567586	0.0229622	6233	195	6038	FALSE	-16.5506	934.332	6.48889e-08	0.985867	1288	38	1250	FALSE
congenital anomalies	751.12	Congenital anomalies of male genital organs	-0.83459	0.27751	0.434053	0.00263472	8000	235	7765	FALSE	-0.910703	0.298639	0.402241	0.00229215	6034	192	5842	FALSE	-0.0161089	0.771547	0.98402	0.983342	1253	37	1216	FALSE
endocrine/metabolic	275	Disorders of mineral metabolism	-1.60125	0.538516	0.201645	0.00294476	8370	69	8301	FALSE	-1.6599	0.56844	0.190159	0.0034993	6318	57	6261	FALSE	NA	NA	NA	NA	NA	NA	NA	NA
neoplasms	216	Benign neoplasm of skin	-1.53215	0.516215	0.216071	0.00299707	8198	85	8113	FALSE	-1.49576	0.517616	0.224077	0.00385585	6167	83	6084	FALSE	NA	NA	NA	NA	NA	NA	NA	NA
circulatory system	428	Congestive heart failure; nonhypertensive	-1.21795	0.411247	0.295837	0.00306054	8275	100	8175	FALSE	-1.09365	0.431967	0.334993	0.0113486	6247	80	6167	FALSE	NA	NA	NA	NA	NA	NA	NA	NA
genitourinary	595	Hydronephrosis	-1.77062	0.598582	0.170228	0.00309625	8299	80	8219	FALSE	-1.61991	0.605951	0.197916	0.00751015	6253	67	6186	FALSE	NA	NA	NA	NA	NA	NA	NA	NA
congenital anomalies	747	Cardiac and circulatory congenital anomalies	-0.651962	0.221677	0.521023	0.00327105	8288	277	8011	FALSE	-0.504369	0.228563	0.603887	0.0273354	6257	219	6038	FALSE	-16.4864	957.082	6.91876e-08	0.986257	1290	40	1250	FALSE
dermatologic	706	Diseases of sebaceous glands	-0.732038	0.249715	0.480928	0.00337339	8189	201	7988	FALSE	-0.710047	0.282845	0.491621	0.0120602	6182	148	6034	FALSE	0.796121	0.567834	2.21692	0.160906	1270	33	1237	FALSE
infectious diseases	79	Viral infection	-0.539001	0.184114	0.583331	0.00341654	7147	436	6711	FALSE	-0.556449	0.212994	0.573241	0.00898815	5434	263	5171	FALSE	-0.653469	0.452703	0.520238	0.148884	1052	139	913	FALSE
psychiatric disorders	293.1	Swelling, mass, or lump in head and neck [Space-occupying lesion, intracranial NOS]	-1.64571	0.564017	0.192876	0.00352468	8223	79	8144	FALSE	-1.72044	0.606582	0.178988	0.00456421	6202	63	6139	FALSE	NA	NA	NA	NA	NA	NA	NA	NA
respiratory	508	Pulmonary collapse; interstitial and compensatory emphysema	-0.741193	0.257893	0.476545	0.00405271	7978	192	7786	FALSE	-0.765698	0.28858	0.465009	0.00797014	6021	145	5876	FALSE	-0.962407	0.832122	0.381972	0.247448	1233	36	1197	FALSE
neurological	327.71	Restless legs syndrome	1.28702	0.449957	3.62198	0.00423218	7449	22	7427	FALSE	NA	NA	NA	NA	NA	NA	NA	NA	NA	NA	NA	NA	NA	NA	NA	NA
neurological	334	Degenerative disease of the spinal cord	1.35373	0.474734	3.87184	0.00435057	6790	23	6767	FALSE	1.2119	0.5212	3.35986	0.020061	5035	20	5015	FALSE	NA	NA	NA	NA	NA	NA	NA	NA
sense organs	368	Visual disturbances	-0.555266	0.196588	0.57392	0.00473514	8029	286	7743	FALSE	-0.703304	0.221757	0.494947	0.00151649	6054	224	5830	FALSE	-1.45358	1.0553	0.233733	0.168387	1260	37	1223	FALSE
circulatory system	428.1	Congestive heart failure (CHF) NOS	-1.59774	0.565711	0.202354	0.00473839	8249	74	8175	FALSE	-1.27533	0.549268	0.279338	0.0202395	6225	58	6167	FALSE	NA	NA	NA	NA	NA	NA	NA	NA
hematopoietic	289.4	Lymphadenitis	-1.08757	0.386502	0.337035	0.00489484	7917	101	7816	FALSE	-1.27027	0.459169	0.280756	0.00566702	5974	74	5900	FALSE	-0.198382	0.853171	0.820056	0.816132	1231	24	1207	FALSE
respiratory	507	Pleurisy; pleural effusion	-1.03842	0.369415	0.354015	0.00493909	7891	105	7786	FALSE	-1.12283	0.405654	0.325359	0.00564115	5966	90	5876	FALSE	NA	NA	NA	NA	NA	NA	NA	NA
neoplasms	199	Neoplasm of uncertain behavior	-1.42855	0.513177	0.239657	0.00537378	8132	73	8059	FALSE	-1.65881	0.600073	0.190365	0.0057037	6119	61	6058	FALSE	NA	NA	NA	NA	NA	NA	NA	NA
injuries & poisonings	840.3	Joint/ligament sprain	-2.77294	1.00874	0.0624778	0.00597908	7608	78	7530	FALSE	-2.72308	1.0105	0.0656722	0.00704365	5754	61	5693	FALSE	NA	NA	NA	NA	NA	NA	NA	NA
sense organs	367.2	Astigmatism	-1.21053	0.441446	0.29804	0.00610319	7902	86	7816	FALSE	-1.2965	0.455635	0.273488	0.0044346	5974	69	5905	FALSE	NA	NA	NA	NA	NA	NA	NA	NA
respiratory	509	Respiratory failure, insufficiency, arrest	-0.704018	0.258428	0.494594	0.00644518	7975	189	7786	FALSE	-0.591491	0.275709	0.553502	0.0319252	6019	143	5876	FALSE	-1.57219	1.08175	0.207589	0.146119	1237	40	1197	FALSE
respiratory	465.2	Acute pharyngitis	-0.339161	0.124929	0.712368	0.00663108	6208	643	5565	FALSE	-0.417125	0.135874	0.658938	0.00214096	4828	490	4338	FALSE	-0.429423	0.404787	0.650885	0.288754	790	118	672	FALSE
injuries & poisonings	830	Dislocation	-0.809985	0.299085	0.444865	0.00676472	8175	145	8030	FALSE	-0.81111	0.316688	0.444364	0.0104303	6158	114	6044	FALSE	-0.925582	1.05381	0.396301	0.37977	1279	25	1254	FALSE
respiratory	464	Acute sinusitis	-0.769404	0.285029	0.463289	0.0069467	5703	138	5565	FALSE	-0.845342	0.296135	0.42941	0.00430937	4460	122	4338	FALSE	NA	NA	NA	NA	NA	NA	NA	NA
hematopoietic	288.1	Decreased white blood cell count	-1.34554	0.503775	0.260398	0.00756434	7886	70	7816	FALSE	-1.52265	0.568622	0.218133	0.00741091	5959	59	5900	FALSE	NA	NA	NA	NA	NA	NA	NA	NA
symptoms	789	Nausea and vomiting	-0.376429	0.141561	0.686308	0.00783414	7451	563	6888	FALSE	-0.404661	0.154904	0.667203	0.00899275	5625	433	5192	FALSE	-0.109108	0.412872	0.896633	0.791574	1116	96	1020	FALSE
circulatory system	396	Abnormal heart sounds	-0.705931	0.269159	0.493649	0.00872281	7958	197	7761	FALSE	-0.607606	0.319556	0.544653	0.0572491	6003	130	5873	FALSE	0.128626	0.590196	1.13727	0.827477	1238	50	1188	FALSE
psychiatric disorders	292.3	Memory loss	1.07905	0.41193	2.94187	0.00880624	7625	29	7596	FALSE	1.29103	0.450138	3.63654	0.00412968	5708	22	5686	FALSE	NA	NA	NA	NA	NA	NA	NA	NA
neoplasms	173	Neoplasm of uncertain behavior of skin	-1.57413	0.606872	0.207188	0.00949105	8313	55	8258	FALSE	-1.46138	0.611841	0.231916	0.0169174	6253	51	6202	FALSE	NA	NA	NA	NA	NA	NA	NA	NA
musculoskeletal	726	Peripheral enthesopathies and allied syndromes	-0.795939	0.309506	0.451157	0.0101217	7829	127	7702	FALSE	-0.751254	0.32647	0.471775	0.0213838	5883	104	5779	FALSE	NA	NA	NA	NA	NA	NA	NA	NA
neoplasms	204	Leukemia	-2.6292	1.02251	0.0721362	0.0101313	8374	33	8341	FALSE	-2.75221	1.10275	0.0637864	0.0125685	6313	27	6286	FALSE	NA	NA	NA	NA	NA	NA	NA	NA
circulatory system	416	Cardiomegaly	-0.979254	0.380997	0.375591	0.0101628	8285	99	8186	FALSE	-1.07137	0.435118	0.342539	0.0138068	6262	73	6189	FALSE	NA	NA	NA	NA	NA	NA	NA	NA
symptoms	798	Malaise and fatigue	0.376052	0.150125	1.45652	0.0122479	7857	329	7528	FALSE	0.319225	0.162502	1.37606	0.0494798	5902	271	5631	FALSE	0.531219	0.478594	1.701	0.267017	1230	45	1185	FALSE
respiratory	509.1	Respiratory failure	-0.755836	0.303384	0.469618	0.0127258	7929	143	7786	FALSE	-0.683329	0.328814	0.504933	0.0376943	5983	107	5876	FALSE	-1.14353	1.07529	0.318691	0.287571	1228	31	1197	FALSE
sense organs	389.2	Conductive hearing loss	-0.573639	0.230291	0.563471	0.0127409	7857	232	7625	FALSE	-0.647508	0.254175	0.523348	0.01085	5939	186	5753	FALSE	-1.0174	1.05261	0.361532	0.333765	1222	27	1195	FALSE
genitourinary	603	Other disorders of testis	-1.79477	0.722822	0.166166	0.0130279	7797	60	7737	FALSE	-1.37602	0.598693	0.252582	0.0215405	5890	54	5836	FALSE	NA	NA	NA	NA	NA	NA	NA	NA
congenital anomalies	751.1	Congenital anomalies of genital organs	-0.618832	0.249538	0.538573	0.0131413	8013	248	7765	FALSE	-0.783662	0.279824	0.45673	0.00510146	6042	200	5842	FALSE	0.292725	0.643368	1.34007	0.649117	1256	40	1216	FALSE
endocrine/metabolic	250.3	Insulin pump user	-1.15528	0.467069	0.314968	0.0133804	8150	78	8072	FALSE	-1.41597	0.5302	0.24269	0.00757078	6133	59	6074	FALSE	NA	NA	NA	NA	NA	NA	NA	NA
pregnancy complications	655	Known or suspected fetal abnormality affecting management of mother	-1.79693	0.727457	0.165807	0.0135054	8397	66	8331	FALSE	-1.76074	0.739871	0.171917	0.0173222	6337	51	6286	FALSE	NA	NA	NA	NA	NA	NA	NA	NA
congenital anomalies	756.3	Congenital anomalies of muscle, tendon, fascia, and connective tissue	1.14407	0.465936	3.13951	0.0140722	8081	21	8060	FALSE	1.05005	0.482506	2.85778	0.0295379	6077	20	6057	FALSE	NA	NA	NA	NA	NA	NA	NA	NA
psychiatric disorders	291.8	Alteration of consciousness	0.864796	0.353157	2.37452	0.0143348	7639	43	7596	FALSE	0.684287	0.378405	1.98236	0.0705523	5725	39	5686	FALSE	NA	NA	NA	NA	NA	NA	NA	NA
endocrine/metabolic	276.41	Acidosis	-1.29742	0.530738	0.273235	0.0145027	7429	60	7369	FALSE	-1.19785	0.551783	0.301844	0.0299413	5602	48	5554	FALSE	NA	NA	NA	NA	NA	NA	NA	NA
genitourinary	586	Other disorders of the kidney and ureters	-0.66328	0.271979	0.515159	0.0147396	8137	156	7981	FALSE	-0.62483	0.303049	0.535352	0.0392258	6126	127	5999	FALSE	NA	NA	NA	NA	NA	NA	NA	NA
circulatory system	425.1	Primary/intrinsic cardiomyopathies	-2.05771	0.849622	0.127746	0.015439	8373	37	8336	FALSE	-1.95261	0.855661	0.141903	0.0224897	6319	30	6289	FALSE	NA	NA	NA	NA	NA	NA	NA	NA
injuries & poisonings	803.1	Fracture of humerus	-0.85218	0.352805	0.426484	0.0157161	6932	120	6812	FALSE	-0.905669	0.399787	0.404271	0.0234894	5175	90	5085	FALSE	0.165508	0.76759	1.17999	0.829284	1083	23	1060	FALSE
circulatory system	401.2	Hypertensive heart and/or renal disease	-2.15971	0.894325	0.115359	0.0157393	7937	35	7902	FALSE	-1.70754	0.892221	0.181311	0.0556443	5960	23	5937	FALSE	NA	NA	NA	NA	NA	NA	NA	NA
injuries & poisonings	870	Open wounds of head; neck; and trunk	-0.812298	0.337439	0.443837	0.0160734	7437	115	7322	FALSE	-0.824999	0.378848	0.438235	0.0294319	5636	87	5549	FALSE	-0.805623	1.05636	0.44681	0.44568	1083	22	1061	FALSE
respiratory	479	Other upper respiratory disease	-0.585979	0.244768	0.556561	0.0166648	6081	186	5895	FALSE	-0.673261	0.27155	0.510043	0.0131631	4622	147	4475	FALSE	-0.969138	1.07221	0.37941	0.366066	862	27	835	FALSE
neoplasms	204.1	Lymphoid leukemia	-3.3134	1.40905	0.0363921	0.0186969	8366	25	8341	FALSE	-3.27929	1.39015	0.037655	0.0183265	6307	21	6286	FALSE	NA	NA	NA	NA	NA	NA	NA	NA
dermatologic	706.1	Acne	-0.618328	0.263959	0.538845	0.0191541	8159	171	7988	FALSE	-0.651828	0.303315	0.521092	0.0316331	6158	124	6034	FALSE	0.854995	0.56932	2.35136	0.133153	1269	32	1237	FALSE
hematopoietic	285.1	Acute posthemorrhagic anemia	-1.0702	0.457811	0.342941	0.019406	7880	66	7814	FALSE	-1.09278	0.478773	0.335282	0.0224619	5960	59	5901	FALSE	NA	NA	NA	NA	NA	NA	NA	NA
circulatory system	425	Cardiomyopathy	-1.64738	0.705072	0.192554	0.0194666	8378	42	8336	FALSE	-1.43877	0.69893	0.23722	0.0395397	6322	33	6289	FALSE	NA	NA	NA	NA	NA	NA	NA	NA
injuries & poisonings	801	Fracture of ankle and foot	-0.597238	0.255657	0.550329	0.0194865	6974	162	6812	FALSE	-0.557976	0.273352	0.572366	0.0412274	5216	131	5085	FALSE	0.28543	0.769334	1.33033	0.71063	1081	21	1060	FALSE
genitourinary	594.1	Calculus of kidney	-1.13639	0.4885	0.320977	0.0200039	8281	62	8219	FALSE	-1.07669	0.504386	0.340722	0.0327893	6239	53	6186	FALSE	NA	NA	NA	NA	NA	NA	NA	NA
infectious diseases	38.3	Bacteremia	-1.37649	0.592121	0.252463	0.0200891	7950	54	7896	FALSE	-1.10561	0.608965	0.33101	0.0694394	6006	42	5964	FALSE	NA	NA	NA	NA	NA	NA	NA	NA
infectious diseases	41.1	Staphylococcus infections	-0.90871	0.391084	0.403044	0.0201486	7983	87	7896	FALSE	-0.780226	0.414315	0.458302	0.0596772	6035	71	5964	FALSE	NA	NA	NA	NA	NA	NA	NA	NA
neurological	351	Other peripheral nerve disorders	-1.93565	0.842121	0.144331	0.0215312	8275	40	8235	FALSE	-3.07914	1.28524	0.0459987	0.0165853	6232	33	6199	FALSE	NA	NA	NA	NA	NA	NA	NA	NA
respiratory	503	Pulmonary congestion and hypostasis	-1.34735	0.587277	0.259928	0.0217773	7841	55	7786	FALSE	-1.71242	0.706459	0.180429	0.0153529	5919	43	5876	FALSE	NA	NA	NA	NA	NA	NA	NA	NA
endocrine/metabolic	276.4	Acid-base balance disorder	-1.09673	0.478117	0.33396	0.0217987	7435	66	7369	FALSE	-0.989529	0.501953	0.371752	0.0486829	5605	51	5554	FALSE	NA	NA	NA	NA	NA	NA	NA	NA
hematopoietic	288.11	Neutropenia	-1.15724	0.506465	0.314352	0.0223164	7878	62	7816	FALSE	-1.30121	0.571383	0.272202	0.022768	5952	52	5900	FALSE	NA	NA	NA	NA	NA	NA	NA	NA
digestive	573	Other disorders of liver	-1.55013	0.678926	0.21222	0.022418	8104	38	8066	FALSE	-1.66057	0.722177	0.190031	0.0214827	6094	31	6063	FALSE	NA	NA	NA	NA	NA	NA	NA	NA
hematopoietic	287	Purpura and other hemorrhagic conditions	-0.796036	0.349049	0.451114	0.0225731	8194	105	8089	FALSE	-0.970791	0.387997	0.378783	0.0123473	6168	91	6077	FALSE	NA	NA	NA	NA	NA	NA	NA	NA
neurological	338.1	Acute pain	-0.540683	0.237083	0.58235	0.0225743	8057	188	7869	FALSE	-0.880351	0.265096	0.414637	0.000897345	6057	155	5902	FALSE	-0.445017	0.749002	0.640813	0.552414	1261	27	1234	FALSE
hematopoietic	287.3	Thrombocytopenia	-0.867774	0.382514	0.419885	0.023292	8181	92	8089	FALSE	-1.10149	0.435653	0.332377	0.0114597	6156	79	6077	FALSE	NA	NA	NA	NA	NA	NA	NA	NA
psychiatric disorders	291	Other specified nonpsychotic and/or transient psychiatric disorders	0.627011	0.277335	1.87201	0.0237686	7671	75	7596	FALSE	0.501036	0.303337	1.65043	0.0985858	5750	64	5686	FALSE	NA	NA	NA	NA	NA	NA	NA	NA
injuries & poisonings	871	Open wounds of extremities	-0.755363	0.337162	0.46984	0.0250679	7437	115	7322	FALSE	-0.70261	0.342801	0.495291	0.0404018	5641	92	5549	FALSE	-17.0157	1757.08	4.07533e-08	0.992273	1083	22	1061	FALSE
sense organs	381.1	Otitis media	-0.291839	0.131681	0.746888	0.0266732	7341	778	6563	FALSE	-0.374442	0.147119	0.687673	0.0109228	5540	561	4979	FALSE	-0.518843	0.455214	0.595209	0.254379	1119	154	965	FALSE
respiratory	513.31	Apnea	1.03775	0.468261	2.82285	0.0266797	8141	41	8100	FALSE	1.1532	0.496235	3.16832	0.0201307	6164	35	6129	FALSE	NA	NA	NA	NA	NA	NA	NA	NA
neurological	327.3	Sleep apnea	0.319569	0.145446	1.37653	0.0280089	7796	369	7427	FALSE	0.317135	0.155793	1.37319	0.0417891	5848	287	5561	FALSE	-0.144159	0.502198	0.86575	0.77407	1252	64	1188	FALSE
circulatory system	415	Pulmonary heart disease	-1.2098	0.551963	0.298257	0.0283932	8246	60	8186	FALSE	-0.937735	0.55147	0.391514	0.0890507	6232	43	6189	FALSE	NA	NA	NA	NA	NA	NA	NA	NA
respiratory	495	Asthma	-0.296752	0.135852	0.743228	0.0289343	7786	631	7155	FALSE	-0.25844	0.152704	0.772255	0.0905656	5897	397	5500	FALSE	-0.143109	0.320231	0.86666	0.654953	1166	202	964	FALSE
injuries & poisonings	916	Contusion	-0.896189	0.412202	0.408122	0.029694	7718	86	7632	FALSE	-0.882448	0.458143	0.413769	0.0540868	5842	62	5780	FALSE	-0.45149	1.05872	0.636679	0.66978	1157	20	1137	FALSE
circulatory system	420	Carditis	-2.51808	1.15881	0.0806142	0.0297805	8364	28	8336	FALSE	NA	NA	NA	NA	NA	NA	NA	NA	NA	NA	NA	NA	NA	NA	NA	NA
infectious diseases	41.4	E. coli	-1.59365	0.735141	0.203183	0.0301731	7940	44	7896	FALSE	-1.50602	0.753581	0.221791	0.0456641	6002	38	5964	FALSE	NA	NA	NA	NA	NA	NA	NA	NA
circulatory system	401	Hypertension	-0.400065	0.184757	0.670277	0.0303602	8243	341	7902	FALSE	-0.39829	0.196479	0.671467	0.0426486	6218	281	5937	FALSE	-0.454866	0.627861	0.634533	0.468778	1282	48	1234	FALSE
circulatory system	458.9	Hypotension NOS	-1.05128	0.486762	0.349489	0.0307922	8232	56	8176	FALSE	-1.02804	0.506443	0.357707	0.0423643	6201	49	6152	FALSE	NA	NA	NA	NA	NA	NA	NA	NA
psychiatric disorders	292.1	Aphasia/speech disturbance	0.572724	0.265483	1.77309	0.0309828	7684	88	7596	FALSE	0.544153	0.292386	1.72315	0.0627337	5755	69	5686	FALSE	NA	NA	NA	NA	NA	NA	NA	NA
circulatory system	411.4	Coronary atherosclerosis	-1.32469	0.615312	0.265885	0.0313284	8310	47	8263	FALSE	-1.17548	0.629984	0.308669	0.0620559	6263	43	6220	FALSE	NA	NA	NA	NA	NA	NA	NA	NA
injuries & poisonings	809	Fracture of unspecified bones	-0.545641	0.253816	0.57947	0.0315753	6967	155	6812	FALSE	-0.808782	0.285931	0.4454	0.00467539	5217	132	5085	FALSE	NA	NA	NA	NA	NA	NA	NA	NA
circulatory system	428.3	Heart failure with reduced EF [Systolic or combined heart failure]	-2.42652	1.12904	0.0883438	0.0316189	8206	31	8175	FALSE	-2.29884	1.13905	0.100375	0.0435696	6192	25	6167	FALSE	NA	NA	NA	NA	NA	NA	NA	NA
injuries & poisonings	800.3	Fracture of tibia and fibula	-0.693025	0.32281	0.500061	0.0318051	6922	110	6812	FALSE	-0.71859	0.340917	0.487439	0.0350472	5180	95	5085	FALSE	NA	NA	NA	NA	NA	NA	NA	NA
psychiatric disorders	292.12	Symbolic dysfunction	1.05121	0.489975	2.8611	0.0319185	7618	22	7596	FALSE	NA	NA	NA	NA	NA	NA	NA	NA	NA	NA	NA	NA	NA	NA	NA	NA
neoplasms	202	Cancer of other lymphoid, histiocytic tissue	-2.185	1.0196	0.112477	0.0321136	8367	26	8341	FALSE	-1.94578	1.00464	0.142876	0.0527698	6309	23	6286	FALSE	NA	NA	NA	NA	NA	NA	NA	NA
neurological	352	Disorders of other cranial nerves	0.978842	0.456975	2.66137	0.0321933	8257	22	8235	FALSE	NA	NA	NA	NA	NA	NA	NA	NA	NA	NA	NA	NA	NA	NA	NA	NA
congenital anomalies	747.13	Congenital anomalies of great vessels	-1.11738	0.521892	0.327136	0.0322724	8107	96	8011	FALSE	-0.874892	0.510833	0.416907	0.0867718	6112	74	6038	FALSE	NA	NA	NA	NA	NA	NA	NA	NA
digestive	558	Noninfectious gastroenteritis	-0.733862	0.34361	0.480052	0.0327009	7393	116	7277	FALSE	-0.591914	0.357252	0.553267	0.0975496	5572	86	5486	FALSE	-15.9101	1155.59	1.23125e-07	0.989015	1133	25	1108	FALSE
endocrine/metabolic	275.3	Disorders of magnesium metabolism	-2.43491	1.14227	0.0876056	0.0330361	8324	23	8301	FALSE	-2.7293	1.18113	0.0652648	0.0208466	6282	21	6261	FALSE	NA	NA	NA	NA	NA	NA	NA	NA
circulatory system	427	Cardiac dysrhythmias	-0.326635	0.153683	0.721347	0.0335546	7914	417	7497	FALSE	-0.374524	0.165721	0.687616	0.0238232	5959	356	5603	FALSE	0.10785	0.545901	1.11388	0.843387	1223	43	1180	FALSE
circulatory system	427.6	Premature beats	-1.92516	0.90705	0.145853	0.0338009	7531	34	7497	FALSE	-1.79569	0.94195	0.166013	0.0566047	5633	30	5603	FALSE	NA	NA	NA	NA	NA	NA	NA	NA
circulatory system	395	Heart valve disorders	-0.875492	0.413821	0.416657	0.0343764	7832	71	7761	FALSE	-0.761908	0.421376	0.466775	0.0705841	5931	58	5873	FALSE	NA	NA	NA	NA	NA	NA	NA	NA
injuries & poisonings	803.3	Fracture of clavicle or scapula	-1.2357	0.599004	0.290632	0.0391203	6863	51	6812	FALSE	-1.23301	0.604195	0.291413	0.0412752	5127	42	5085	FALSE	NA	NA	NA	NA	NA	NA	NA	NA
injuries & poisonings	949.1	Diaper or napkin rash	1.11619	0.542696	3.05321	0.0397096	7070	29	7041	FALSE	NA	NA	NA	NA	NA	NA	NA	NA	NA	NA	NA	NA	NA	NA	NA	NA
neoplasms	202.2	Non-Hodgkins lymphoma	-2.13021	1.03908	0.118812	0.040355	8365	24	8341	FALSE	-1.9098	1.03272	0.14811	0.0644143	6307	21	6286	FALSE	NA	NA	NA	NA	NA	NA	NA	NA
infectious diseases	41.2	Streptococcus infection	0.779108	0.380545	2.17953	0.0406239	7936	40	7896	FALSE	1.15606	0.418616	3.17739	0.00575145	5994	30	5964	FALSE	NA	NA	NA	NA	NA	NA	NA	NA
injuries & poisonings	800.2	Fracture of unspecified part of femur	-1.49083	0.728612	0.225187	0.0407448	6857	45	6812	FALSE	-1.33006	0.737549	0.264461	0.0713328	5119	34	5085	FALSE	NA	NA	NA	NA	NA	NA	NA	NA
hematopoietic	286	Coagulation defects	-0.865855	0.427325	0.420692	0.0427423	8160	71	8089	FALSE	-0.97171	0.46731	0.378435	0.0375835	6137	60	6077	FALSE	NA	NA	NA	NA	NA	NA	NA	NA
neoplasms	172	Skin cancer	-1.38393	0.683893	0.250592	0.0430107	8292	34	8258	FALSE	-1.81996	0.816748	0.162033	0.0258608	6234	32	6202	FALSE	NA	NA	NA	NA	NA	NA	NA	NA
genitourinary	608	Other disorders of male genital organs	-2.05391	1.01903	0.128233	0.0438478	7774	37	7737	FALSE	-1.80911	1.02172	0.163799	0.0766189	5864	28	5836	FALSE	NA	NA	NA	NA	NA	NA	NA	NA
neurological	327.32	Obstructive sleep apnea	0.318996	0.158525	1.37575	0.0441902	7732	305	7427	FALSE	0.270138	0.17206	1.31015	0.116409	5795	234	5561	FALSE	0.0155805	0.50466	1.0157	0.975371	1243	55	1188	FALSE
infectious diseases	41	Bacterial infection NOS	-0.45295	0.226151	0.63575	0.045192	8110	214	7896	FALSE	-0.28573	0.234359	0.751465	0.222768	6132	168	5964	FALSE	-2.47505	1.19899	0.0841591	0.0389912	1247	41	1206	FALSE
dermatologic	687.1	Rash and other nonspecific skin eruption	-0.456605	0.229779	0.63343	0.0469062	7755	209	7546	FALSE	-0.434159	0.26045	0.647809	0.0955234	5852	141	5711	FALSE	-1.67971	1.06078	0.186428	0.113313	1193	41	1152	FALSE
injuries & poisonings	800	Fracture of lower limb	-0.427568	0.215541	0.652093	0.0472902	7023	211	6812	FALSE	-0.444312	0.228263	0.641266	0.0515961	5256	171	5085	FALSE	-0.330503	0.750459	0.718562	0.659647	1094	34	1060	FALSE
circulatory system	452.2	Deep vein thrombosis [DVT]	0.939207	0.473521	2.55795	0.0473167	8213	22	8191	FALSE	NA	NA	NA	NA	NA	NA	NA	NA	NA	NA	NA	NA	NA	NA	NA	NA
digestive	560	Intestinal obstruction without mention of hernia	-0.835248	0.42295	0.433767	0.048289	7347	70	7277	FALSE	-0.641577	0.447564	0.526461	0.151719	5539	53	5486	FALSE	NA	NA	NA	NA	NA	NA	NA	NA
circulatory system	401.1	Essential hypertension	-0.366296	0.185575	0.693298	0.0483999	8235	333	7902	FALSE	-0.360656	0.197247	0.697219	0.0674823	6212	275	5937	FALSE	-0.406717	0.631762	0.665832	0.519716	1280	46	1234	FALSE
endocrine/metabolic	272	Disorders of lipoid metabolism	-0.445636	0.226612	0.640417	0.0492393	8275	218	8057	FALSE	-0.517873	0.244047	0.595787	0.0338363	6238	182	6056	FALSE	-0.525084	0.920162	0.591506	0.568242	1302	23	1279	FALSE
respiratory	512.1	Wheezing	-0.554345	0.282006	0.574448	0.049331	6136	184	5952	FALSE	-0.562446	0.324348	0.569814	0.0829037	4635	107	4528	FALSE	-0.455195	0.606092	0.634324	0.452633	888	64	824	FALSE
endocrine/metabolic	272.13	Mixed hyperlipidemia	-0.644397	0.329062	0.524979	0.0501963	8168	111	8057	FALSE	-0.8508	0.357239	0.427073	0.0172377	6153	97	6056	FALSE	NA	NA	NA	NA	NA	NA	NA	NA
sense organs	368.9	Subjective visual disturbances	0.715651	0.365568	2.04552	0.0502722	7782	39	7743	FALSE	0.54403	0.417965	1.72294	0.193047	5858	28	5830	FALSE	NA	NA	NA	NA	NA	NA	NA	NA
sense organs	389	Hearing loss	-0.297144	0.152376	0.742937	0.0511687	8048	423	7625	FALSE	-0.448898	0.173006	0.638331	0.00946726	6080	327	5753	FALSE	-0.618546	0.622545	0.538727	0.320429	1252	57	1195	FALSE
respiratory	478	Throat pain	-0.851397	0.437934	0.426818	0.0518807	5961	66	5895	FALSE	-1.26818	0.459964	0.281342	0.00583101	4534	59	4475	FALSE	NA	NA	NA	NA	NA	NA	NA	NA
congenital anomalies	747.12	Valvular heart disease/ heart chambers	-0.733375	0.377544	0.480285	0.0520782	8107	96	8011	FALSE	-0.558782	0.383661	0.571905	0.145269	6113	75	6038	FALSE	NA	NA	NA	NA	NA	NA	NA	NA
respiratory	512.9	Other dyspnea	-0.346527	0.17878	0.70714	0.052588	6299	347	5952	FALSE	-0.412621	0.205823	0.661913	0.0449913	4767	239	4528	FALSE	-0.491245	0.562624	0.611864	0.382592	900	76	824	FALSE
endocrine/metabolic	272.1	Hyperlipidemia	-0.436824	0.226923	0.646085	0.0542307	8273	216	8057	FALSE	-0.51058	0.244088	0.600147	0.0364572	6237	181	6056	FALSE	-0.525084	0.920162	0.591506	0.568242	1302	23	1279	FALSE
musculoskeletal	743	Osteoporosis, osteopenia and pathological fracture	-0.733752	0.3814	0.480104	0.054375	8304	79	8225	FALSE	-1.03035	0.439592	0.35688	0.0190838	6253	67	6186	FALSE	NA	NA	NA	NA	NA	NA	NA	NA
circulatory system	411	Ischemic Heart Disease	-0.981192	0.511722	0.374864	0.0551832	8317	54	8263	FALSE	-0.729685	0.521732	0.482061	0.161938	6267	47	6220	FALSE	NA	NA	NA	NA	NA	NA	NA	NA
endocrine/metabolic	269	Proteinuria	-1.5223	0.794186	0.21821	0.0552631	8331	31	8300	FALSE	-2.04125	1.09567	0.129867	0.0624599	6285	25	6260	FALSE	NA	NA	NA	NA	NA	NA	NA	NA
endocrine/metabolic	276.1	Electrolyte imbalance	-0.458696	0.240165	0.632107	0.0561431	7554	185	7369	FALSE	-0.747666	0.284281	0.47347	0.00853794	5700	146	5554	FALSE	0.428128	0.650748	1.53438	0.510601	1146	28	1118	FALSE
neoplasms	204.11	Lymphoid leukemia, acute	-2.85425	1.49503	0.0575991	0.0562411	8363	22	8341	FALSE	NA	NA	NA	NA	NA	NA	NA	NA	NA	NA	NA	NA	NA	NA	NA	NA
circulatory system	414	Other forms of chronic heart disease	-1.39427	0.733259	0.248013	0.0572399	8295	32	8263	FALSE	-1.19549	0.742713	0.302554	0.107478	6246	26	6220	FALSE	NA	NA	NA	NA	NA	NA	NA	NA
congenital anomalies	759	Other and unspecified congenital anomalies	-0.807693	0.425625	0.445885	0.0577404	8116	81	8035	FALSE	-0.904984	0.459215	0.404548	0.0487562	6093	64	6029	FALSE	NA	NA	NA	NA	NA	NA	NA	NA
genitourinary	597.1	Urethral stricture (not specified as infectious)	0.679956	0.359731	1.97379	0.0587344	8001	47	7954	FALSE	0.457706	0.413204	1.58044	0.267991	6008	37	5971	FALSE	NA	NA	NA	NA	NA	NA	NA	NA
respiratory	476	Allergic rhinitis	-0.239577	0.127492	0.78696	0.0602233	6527	632	5895	FALSE	-0.382119	0.144843	0.682414	0.00833569	4926	451	4475	FALSE	0.145652	0.337485	1.15679	0.666046	976	141	835	FALSE
endocrine/metabolic	275.5	Disorders of calcium/phosphorus metabolism	-1.19265	0.635862	0.303415	0.0607031	8342	41	8301	FALSE	-1.18064	0.658443	0.307083	0.0729611	6294	33	6261	FALSE	NA	NA	NA	NA	NA	NA	NA	NA
digestive	573.5	Jaundice (not of newborn)	-1.35224	0.723539	0.25866	0.0616329	8106	40	8066	FALSE	-0.942762	0.640721	0.389551	0.141181	6097	34	6063	FALSE	NA	NA	NA	NA	NA	NA	NA	NA
injuries & poisonings	819	Skull and face fracture and other intercranial injury	-0.58126	0.31176	0.559193	0.0622586	8090	115	7975	FALSE	-0.516003	0.328925	0.596901	0.116705	6082	92	5990	FALSE	-15.6001	1088.67	1.67867e-07	0.988567	1267	20	1247	FALSE
circulatory system	395.1	Nonrheumatic mitral valve disorders	-1.47998	0.79601	0.227641	0.0629912	7790	29	7761	FALSE	-1.28417	0.806534	0.276881	0.111338	5896	23	5873	FALSE	NA	NA	NA	NA	NA	NA	NA	NA
respiratory	519	Other diseases of respiratory system, not elsewhere classified	-0.861741	0.463688	0.422426	0.0631049	8174	63	8111	FALSE	-0.924135	0.487053	0.396874	0.0577751	6169	55	6114	FALSE	NA	NA	NA	NA	NA	NA	NA	NA
genitourinary	604	Disorders of penis	-0.553351	0.298359	0.57502	0.0636468	7917	180	7737	FALSE	-0.678725	0.340809	0.507263	0.0464246	5959	123	5836	FALSE	-0.491463	0.762462	0.611731	0.519203	1232	43	1189	FALSE
neurological	338	Pain	-0.343199	0.185778	0.709497	0.0646947	8145	276	7869	FALSE	-0.63452	0.20644	0.53019	0.00211467	6124	222	5902	FALSE	-0.527165	0.625497	0.590276	0.399344	1279	45	1234	FALSE
sense organs	381.2	Eustachian tube disorders	-0.331009	0.180321	0.718198	0.0664074	6881	318	6563	FALSE	-0.527516	0.196772	0.590069	0.00734358	5239	260	4979	FALSE	-0.731603	1.0491	0.481137	0.485575	993	28	965	FALSE
sense organs	381.11	Suppurative and unspecified otitis media	-0.25354	0.138656	0.776048	0.0674667	7251	688	6563	FALSE	-0.323259	0.155444	0.723786	0.0375635	5468	489	4979	FALSE	-0.631338	0.49378	0.53188	0.201045	1106	141	965	FALSE
endocrine/metabolic	272.11	Hypercholesterolemia	-0.72004	0.396043	0.486733	0.0690515	8132	75	8057	FALSE	-0.614021	0.403644	0.54117	0.128211	6117	61	6056	FALSE	NA	NA	NA	NA	NA	NA	NA	NA
neoplasms	195	Cancer, suspected or other	-1.28585	0.707464	0.276414	0.0691321	8091	32	8059	FALSE	-1.92849	0.897255	0.145367	0.0316086	6083	25	6058	FALSE	NA	NA	NA	NA	NA	NA	NA	NA
digestive	572	Ascites (non malignant)	-1.38907	0.767702	0.249306	0.0703901	8093	27	8066	FALSE	-1.30741	0.840465	0.27052	0.119808	6083	20	6063	FALSE	NA	NA	NA	NA	NA	NA	NA	NA
circulatory system	401.3	Other hypertensive complications	-2.02706	1.12787	0.131722	0.0722964	7926	24	7902	FALSE	NA	NA	NA	NA	NA	NA	NA	NA	NA	NA	NA	NA	NA	NA	NA	NA
congenital anomalies	747.11	Cardiac shunt/ heart septal defect	-0.520435	0.290782	0.594262	0.0734901	8158	147	8011	FALSE	-0.419288	0.304485	0.657515	0.1685	6156	118	6038	FALSE	NA	NA	NA	NA	NA	NA	NA	NA
digestive	579.2	Splenomegaly	-1.65339	0.935857	0.191399	0.0772761	7873	24	7849	FALSE	-1.76815	0.950449	0.170648	0.062838	5933	23	5910	FALSE	NA	NA	NA	NA	NA	NA	NA	NA
infectious diseases	78	Viral warts & HPV	-0.594002	0.337872	0.552113	0.0787356	6802	91	6711	FALSE	-0.45137	0.342001	0.636755	0.186904	5249	78	5171	FALSE	NA	NA	NA	NA	NA	NA	NA	NA
endocrine/metabolic	276.13	Hyperpotassemia	-1.29502	0.737289	0.273894	0.0790106	7405	36	7369	FALSE	-1.63271	0.909645	0.195399	0.0726712	5577	23	5554	FALSE	NA	NA	NA	NA	NA	NA	NA	NA
respiratory	481	Influenza	-0.406122	0.231349	0.666229	0.0791817	7035	195	6840	FALSE	-0.54488	0.258303	0.579911	0.034905	5343	140	5203	FALSE	-0.505341	0.645245	0.6033	0.433524	1025	43	982	FALSE
hematopoietic	285.2	Anemia of chronic disease	-1.16031	0.661241	0.31339	0.0793039	7853	39	7814	FALSE	-1.20439	0.736221	0.299875	0.101859	5930	29	5901	FALSE	NA	NA	NA	NA	NA	NA	NA	NA
injuries & poisonings	835	Internal derangement of knee	-0.925613	0.528824	0.396288	0.0800624	8082	52	8030	FALSE	-0.82615	0.538681	0.437731	0.125115	6082	38	6044	FALSE	NA	NA	NA	NA	NA	NA	NA	NA
pregnancy complications	656.9	Neonatal bradycardia or tachycardia	1.62676	0.936507	5.08735	0.0823788	7791	42	7749	FALSE	1.79262	0.952501	6.00517	0.0598341	5919	26	5893	FALSE	NA	NA	NA	NA	NA	NA	NA	NA
respiratory	495.2	Asthma with exacerbation	-0.436246	0.251387	0.646458	0.0826778	7373	218	7155	FALSE	-0.226377	0.280452	0.797417	0.419559	5610	110	5500	FALSE	-0.963655	0.616626	0.381496	0.118103	1057	93	964	FALSE
digestive	560.4	Other intestinal obstruction	-1.04616	0.603913	0.351286	0.0832212	7318	41	7277	FALSE	-0.833708	0.630745	0.434436	0.186241	5516	30	5486	FALSE	NA	NA	NA	NA	NA	NA	NA	NA
injuries & poisonings	977	Personal history of allergy to medicinal agents	0.834365	0.488824	2.30335	0.0878439	7780	23	7757	FALSE	0.552565	0.498374	1.7377	0.267544	5831	23	5808	FALSE	NA	NA	NA	NA	NA	NA	NA	NA
digestive	571	Chronic liver disease and cirrhosis	-0.635652	0.375655	0.52959	0.0906237	8140	74	8066	FALSE	-0.725295	0.398102	0.484182	0.0684728	6126	63	6063	FALSE	NA	NA	NA	NA	NA	NA	NA	NA
endocrine/metabolic	270	Disorders of protein plasma/amino-acid transport and metabolism	-1.153	0.681925	0.315688	0.0908749	8330	30	8300	FALSE	-1.45409	0.887299	0.233614	0.101259	6282	22	6260	FALSE	NA	NA	NA	NA	NA	NA	NA	NA
congenital anomalies	755.1	Congenital deformities of feet	-1.35715	0.804819	0.257392	0.091741	8095	35	8060	FALSE	-1.00497	0.79152	0.366056	0.204202	6084	27	6057	FALSE	NA	NA	NA	NA	NA	NA	NA	NA
infectious diseases	80	Postoperative infection	-1.06895	0.634394	0.343369	0.0919894	8345	38	8307	FALSE	-0.91453	0.659376	0.400705	0.165453	6288	29	6259	FALSE	NA	NA	NA	NA	NA	NA	NA	NA
musculoskeletal	732	Osteochondropathies	-0.639981	0.38144	0.527303	0.0933856	7524	75	7449	FALSE	-0.610633	0.390056	0.543007	0.117465	5640	63	5577	FALSE	NA	NA	NA	NA	NA	NA	NA	NA
hematopoietic	286.7	Other and unspecified coagulation defects	-0.825502	0.492285	0.438015	0.0935664	8142	53	8089	FALSE	-0.954357	0.553832	0.38506	0.0848544	6121	44	6077	FALSE	NA	NA	NA	NA	NA	NA	NA	NA
genitourinary	594	Urinary calculus	-0.620289	0.370207	0.537789	0.0938322	8294	75	8219	FALSE	-0.508018	0.378194	0.601687	0.179183	6250	64	6186	FALSE	NA	NA	NA	NA	NA	NA	NA	NA
dermatologic	681	Superficial cellulitis and abscess	-0.333318	0.199658	0.716542	0.0950285	7661	254	7407	FALSE	-0.38642	0.222683	0.679485	0.0826901	5793	185	5608	FALSE	-0.0964374	0.512419	0.908067	0.85072	1154	61	1093	FALSE
sense organs	367.8	Hypermetropia	-0.6743	0.404262	0.509513	0.0953198	7896	80	7816	FALSE	-1.10001	0.475905	0.332866	0.02081	5973	68	5905	FALSE	NA	NA	NA	NA	NA	NA	NA	NA
genitourinary	619	Noninflammatory female genital disorders	-1.04699	0.631435	0.350993	0.097295	8368	39	8329	FALSE	-1.46046	0.794565	0.232128	0.0660523	6320	29	6291	FALSE	NA	NA	NA	NA	NA	NA	NA	NA
neoplasms	172.2	Other non-epithelial cancer of skin	-1.13941	0.692287	0.320007	0.0997915	8286	28	8258	FALSE	-1.57073	0.823721	0.207893	0.0565367	6228	26	6202	FALSE	NA	NA	NA	NA	NA	NA	NA	NA
respiratory	519.9	Symptoms involving respiratory system and other chest symptoms	-1.43019	0.871751	0.239265	0.100883	8140	29	8111	FALSE	-1.80873	1.02849	0.163862	0.07864	6141	27	6114	FALSE	NA	NA	NA	NA	NA	NA	NA	NA
musculoskeletal	711	Arthropathy associated with infections	-1.92903	1.18618	0.14529	0.103895	8179	21	8158	FALSE	NA	NA	NA	NA	NA	NA	NA	NA	NA	NA	NA	NA	NA	NA	NA	NA
digestive	569	Other disorders of intestine	-0.810853	0.499895	0.444479	0.104793	8166	46	8120	FALSE	-0.746573	0.525458	0.473988	0.155374	6153	37	6116	FALSE	NA	NA	NA	NA	NA	NA	NA	NA
hematopoietic	285.22	Anemia in neoplastic disease	-1.42911	0.881553	0.239522	0.10499	7839	25	7814	FALSE	-1.7756	0.991415	0.169382	0.0732972	5921	20	5901	FALSE	NA	NA	NA	NA	NA	NA	NA	NA
respiratory	509.3	Pulmonary insufficiency or respiratory failure following trauma and surgery	-0.792038	0.488748	0.452921	0.105115	7837	51	7786	FALSE	-0.565365	0.503953	0.568153	0.261921	5915	39	5876	FALSE	NA	NA	NA	NA	NA	NA	NA	NA
endocrine/metabolic	276.6	Fluid overload	-1.40462	0.867484	0.24546	0.105406	7392	23	7369	FALSE	-2.37637	1.22384	0.0928872	0.052169	5574	20	5554	FALSE	NA	NA	NA	NA	NA	NA	NA	NA
endocrine/metabolic	253.5	Pituitary dwarfism	-0.773114	0.478049	0.461573	0.105829	8068	51	8017	FALSE	-0.641009	0.485927	0.52676	0.18712	6073	47	6026	FALSE	NA	NA	NA	NA	NA	NA	NA	NA
genitourinary	603.1	Hydrocele	-1.18239	0.732104	0.306547	0.1063	7775	38	7737	FALSE	-0.82509	0.611674	0.438196	0.177368	5872	36	5836	FALSE	NA	NA	NA	NA	NA	NA	NA	NA
dermatologic	706.2	Sebaceous cyst	-0.994223	0.618477	0.370011	0.107937	8021	33	7988	FALSE	-0.615918	0.625587	0.540145	0.324848	6060	26	6034	FALSE	NA	NA	NA	NA	NA	NA	NA	NA
circulatory system	415.2	Chronic pulmonary heart disease	-1.00358	0.626604	0.366565	0.10924	8231	45	8186	FALSE	-0.707901	0.634919	0.492677	0.264873	6219	30	6189	FALSE	NA	NA	NA	NA	NA	NA	NA	NA
neoplasms	170	Cancer of bone and connective tissue	-1.15921	0.725896	0.313734	0.11028	8420	28	8392	FALSE	-1.40781	0.877238	0.244679	0.108534	6351	22	6329	FALSE	NA	NA	NA	NA	NA	NA	NA	NA
symptoms	761	Cervicalgia	0.345827	0.216927	1.41316	0.110889	8206	130	8076	FALSE	0.402708	0.232232	1.49587	0.0829041	6188	106	6082	FALSE	NA	NA	NA	NA	NA	NA	NA	NA
digestive	577	Diseases of pancreas	-0.915408	0.575195	0.400353	0.111503	8422	35	8387	FALSE	-0.846203	0.581525	0.429041	0.145629	6354	34	6320	FALSE	NA	NA	NA	NA	NA	NA	NA	NA
circulatory system	452	Other venous embolism and thrombosis	0.589086	0.371964	1.80234	0.113258	8232	41	8191	FALSE	0.503589	0.407868	1.65465	0.216947	6188	34	6154	FALSE	NA	NA	NA	NA	NA	NA	NA	NA
symptoms	785	Abdominal pain	-0.180023	0.114054	0.835251	0.114474	7335	729	6606	FALSE	-0.274793	0.126234	0.759729	0.0294913	5525	579	4946	FALSE	0.576422	0.308927	1.77966	0.0620574	1111	109	1002	FALSE
digestive	530.15	Eosinophilic esophagitis	-1.61103	1.0227	0.199683	0.115193	7307	27	7280	FALSE	-1.63361	1.02691	0.195223	0.111654	5467	24	5443	FALSE	NA	NA	NA	NA	NA	NA	NA	NA
sense organs	385.3	Cholesteatoma	-0.958045	0.608416	0.383642	0.115336	6600	37	6563	FALSE	-0.989069	0.617578	0.371923	0.109259	5013	34	4979	FALSE	NA	NA	NA	NA	NA	NA	NA	NA
sense organs	379	Other disorders of eye	-0.617004	0.39243	0.539559	0.11589	7672	69	7603	FALSE	-0.423893	0.39513	0.654494	0.283364	5755	59	5696	FALSE	NA	NA	NA	NA	NA	NA	NA	NA
genitourinary	604.1	Redundant prepuce and phimosis/BXO	-0.48662	0.311507	0.614701	0.118253	7903	166	7737	FALSE	-0.627392	0.359676	0.533982	0.081102	5949	113	5836	FALSE	-0.347234	0.775264	0.70664	0.654232	1229	40	1189	FALSE
sense organs	369	Infection of the eye	-0.421524	0.271886	0.656046	0.121053	7667	153	7514	FALSE	-0.433939	0.308541	0.647952	0.159599	5845	99	5746	FALSE	-0.945673	1.03484	0.388418	0.360803	1131	37	1094	FALSE
sense organs	375.1	Dry eyes	-0.816432	0.529459	0.442006	0.123071	7646	43	7603	FALSE	-0.920741	0.547026	0.398224	0.0923412	5737	41	5696	FALSE	NA	NA	NA	NA	NA	NA	NA	NA
genitourinary	586.1	Anatomical abnormatilies of kidney and ureters	-0.594009	0.386022	0.55211	0.123855	8073	92	7981	FALSE	-0.582981	0.439467	0.558232	0.184653	6076	77	5999	FALSE	NA	NA	NA	NA	NA	NA	NA	NA
digestive	574	Cholelithiasis and cholecystitis	-1.00468	0.653834	0.36616	0.12439	8378	33	8345	FALSE	-1.01501	0.672663	0.362399	0.131313	6322	29	6293	FALSE	NA	NA	NA	NA	NA	NA	NA	NA
genitourinary	605	Erectile dysfunction [ED]	-1.6115	1.04918	0.199589	0.12455	7758	21	7737	FALSE	NA	NA	NA	NA	NA	NA	NA	NA	NA	NA	NA	NA	NA	NA	NA	NA
respiratory	475	Chronic sinusitis	-0.416508	0.271435	0.659345	0.124915	6026	131	5895	FALSE	-0.522371	0.296066	0.593113	0.0776688	4583	108	4475	FALSE	NA	NA	NA	NA	NA	NA	NA	NA
circulatory system	429.1	Heart transplant/surgery	-1.29503	0.850182	0.27389	0.127699	8200	25	8175	FALSE	-1.26365	0.859564	0.28262	0.141532	6190	23	6167	FALSE	NA	NA	NA	NA	NA	NA	NA	NA
endocrine/metabolic	250.11	Type 1 diabetes with ketoacidosis	-0.918251	0.603418	0.399217	0.128072	8114	42	8072	FALSE	-1.26996	0.733905	0.280843	0.0835567	6106	32	6074	FALSE	NA	NA	NA	NA	NA	NA	NA	NA
genitourinary	586.12	Vesicoureteral reflux	-0.584587	0.38603	0.557336	0.129936	8071	90	7981	FALSE	-0.568342	0.439165	0.566464	0.195617	6074	75	5999	FALSE	NA	NA	NA	NA	NA	NA	NA	NA
endocrine/metabolic	275.53	Disorders of phosphorus metabolism	-1.57242	1.03908	0.207543	0.13021	8324	23	8301	FALSE	NA	NA	NA	NA	NA	NA	NA	NA	NA	NA	NA	NA	NA	NA	NA	NA
musculoskeletal	722.6	Degeneration of intervertebral disc	-0.803144	0.531144	0.447918	0.130507	8130	44	8086	FALSE	-0.698122	0.537568	0.497519	0.194058	6123	37	6086	FALSE	NA	NA	NA	NA	NA	NA	NA	NA
digestive	571.5	Other chronic nonalcoholic liver disease	-0.565151	0.374203	0.568274	0.130972	8137	71	8066	FALSE	-0.678007	0.395834	0.507628	0.0867386	6125	62	6063	FALSE	NA	NA	NA	NA	NA	NA	NA	NA
endocrine/metabolic	264.1	Short stature	-0.407485	0.270168	0.665322	0.131487	7325	149	7176	FALSE	-0.357377	0.281569	0.699509	0.204359	5503	127	5376	FALSE	NA	NA	NA	NA	NA	NA	NA	NA
musculoskeletal	735.1	Flat foot	0.678096	0.455744	1.97012	0.136781	7760	29	7731	FALSE	0.384524	0.547971	1.46892	0.482851	5814	21	5793	FALSE	NA	NA	NA	NA	NA	NA	NA	NA
sense organs	365.1	Open-angle glaucoma	-0.928164	0.625152	0.395279	0.137623	8217	35	8182	FALSE	-0.863662	0.630675	0.421615	0.170866	6207	30	6177	FALSE	NA	NA	NA	NA	NA	NA	NA	NA
dermatologic	701.2	Scar conditions and fibrosis of skin	-1.53261	1.03367	0.215971	0.138158	8134	24	8110	FALSE	NA	NA	NA	NA	NA	NA	NA	NA	NA	NA	NA	NA	NA	NA	NA	NA
musculoskeletal	721	Spondylosis and allied disorders	-0.800564	0.542035	0.449075	0.139686	8125	39	8086	FALSE	-0.75093	0.557888	0.471927	0.178295	6121	35	6086	FALSE	NA	NA	NA	NA	NA	NA	NA	NA
endocrine/metabolic	250.2	Type 2 diabetes	-0.391021	0.2653	0.676366	0.140513	8221	149	8072	FALSE	-0.403292	0.290158	0.668117	0.164557	6188	114	6074	FALSE	-0.0429176	0.688496	0.95799	0.950296	1302	31	1271	FALSE
congenital anomalies	753	Congenital anomalies of the eye	-1.07906	0.743749	0.339915	0.146825	8214	31	8183	FALSE	-0.953076	0.749262	0.385553	0.203366	6186	24	6162	FALSE	NA	NA	NA	NA	NA	NA	NA	NA
sense organs	382	Otalgia	-0.512509	0.353394	0.598991	0.146989	6639	76	6563	FALSE	-0.737926	0.40344	0.478105	0.0673871	5041	62	4979	FALSE	NA	NA	NA	NA	NA	NA	NA	NA
dermatologic	698	Pruritus and related conditions	-0.93591	0.649925	0.392229	0.149859	8347	34	8313	FALSE	-0.942186	0.67548	0.389775	0.163065	6300	24	6276	FALSE	NA	NA	NA	NA	NA	NA	NA	NA
genitourinary	599.4	Urinary incontinence	0.334817	0.232781	1.39768	0.15034	7643	127	7516	FALSE	0.154719	0.263186	1.16733	0.556621	5769	98	5671	FALSE	1.1525	0.507008	3.16609	0.0230181	1170	27	1143	FALSE
circulatory system	427.5	Arrhythmia (cardiac) NOS	-0.59475	0.41383	0.551701	0.150666	7560	63	7497	FALSE	-0.764314	0.479187	0.465653	0.110707	5654	51	5603	FALSE	NA	NA	NA	NA	NA	NA	NA	NA
dermatologic	690	Erythematosquamous dermatosis	0.705674	0.491311	2.02521	0.150915	7906	23	7883	FALSE	NA	NA	NA	NA	NA	NA	NA	NA	NA	NA	NA	NA	NA	NA	NA	NA
dermatologic	690.1	Seborrheic dermatitis	0.705674	0.491311	2.02521	0.150915	7906	23	7883	FALSE	NA	NA	NA	NA	NA	NA	NA	NA	NA	NA	NA	NA	NA	NA	NA	NA
digestive	579	Other symptoms involving abdomen and pelvis	-0.553811	0.388359	0.574755	0.15386	7917	68	7849	FALSE	-1.12944	0.478374	0.323213	0.0182256	5965	55	5910	FALSE	NA	NA	NA	NA	NA	NA	NA	NA
respiratory	512.7	Shortness of breath	-0.311895	0.218961	0.732059	0.154321	6173	221	5952	FALSE	-0.402515	0.244085	0.668636	0.0991312	4700	172	4528	FALSE	-0.358919	0.644145	0.698431	0.577389	862	38	824	FALSE
musculoskeletal	732.1	Juvenile osteochondrosis	-0.681426	0.480524	0.505895	0.156164	7499	50	7449	FALSE	-0.631597	0.493015	0.531742	0.200162	5617	40	5577	FALSE	NA	NA	NA	NA	NA	NA	NA	NA
neoplasms	170.1	Bone cancer	-1.20317	0.849415	0.30024	0.156638	8413	21	8392	FALSE	NA	NA	NA	NA	NA	NA	NA	NA	NA	NA	NA	NA	NA	NA	NA	NA
congenital anomalies	756.2	Pectus and other congenital anomalies of ribs/sternum	-1.04881	0.740871	0.350353	0.156878	8088	28	8060	FALSE	-0.99865	0.7436	0.368376	0.179274	6084	27	6057	FALSE	NA	NA	NA	NA	NA	NA	NA	NA
symptoms	772.2	Spasm of muscle	0.479354	0.338613	1.61503	0.156881	8060	51	8009	FALSE	0.507363	0.383267	1.66091	0.185574	6079	37	6042	FALSE	NA	NA	NA	NA	NA	NA	NA	NA
musculoskeletal	733	Other disorders of bone and cartilage	-1.08291	0.76801	0.338608	0.158532	7476	27	7449	FALSE	-1.14268	0.786843	0.318964	0.146437	5601	24	5577	FALSE	NA	NA	NA	NA	NA	NA	NA	NA
genitourinary	592.11	Acute cystitis	-1.16088	0.828283	0.313211	0.16105	7700	21	7679	FALSE	NA	NA	NA	NA	NA	NA	NA	NA	NA	NA	NA	NA	NA	NA	NA	NA
injuries & poisonings	871.2	Open wound of finger(s)	-0.851583	0.608338	0.426739	0.161557	7359	37	7322	FALSE	-0.826111	0.611231	0.437748	0.176518	5581	32	5549	FALSE	NA	NA	NA	NA	NA	NA	NA	NA
neurological	348.4	Cerebral cysts	0.795524	0.568327	2.2156	0.161584	6790	23	6767	FALSE	0.782513	0.579992	2.18696	0.177279	5036	21	5015	FALSE	NA	NA	NA	NA	NA	NA	NA	NA
sense organs	368.2	Diplopia and disorders of binocular vision	-1.11097	0.796772	0.329239	0.163215	7765	22	7743	FALSE	NA	NA	NA	NA	NA	NA	NA	NA	NA	NA	NA	NA	NA	NA	NA	NA
respiratory	474.1	Acute tonsillitis	-1.03574	0.744781	0.354963	0.164327	5922	27	5895	FALSE	-1.07445	0.75596	0.341485	0.155228	4496	21	4475	FALSE	NA	NA	NA	NA	NA	NA	NA	NA
digestive	523	Gingival and periodontal diseases	-0.682251	0.492061	0.505478	0.165589	7865	42	7823	FALSE	-0.825392	0.628035	0.438063	0.188764	5957	29	5928	FALSE	NA	NA	NA	NA	NA	NA	NA	NA
injuries & poisonings	958	Certain early complications of trauma or procedure	0.623806	0.450273	1.86602	0.165932	8408	28	8380	FALSE	0.627375	0.49386	1.87269	0.20396	6347	22	6325	FALSE	NA	NA	NA	NA	NA	NA	NA	NA
neoplasms	228	Hemangioma and lymphangioma, any site	-1.03262	0.745447	0.356072	0.165979	8393	30	8363	FALSE	-1.06912	0.745069	0.343309	0.151306	6331	26	6305	FALSE	NA	NA	NA	NA	NA	NA	NA	NA
neurological	331	Other cerebral degenerations	0.513946	0.372512	1.67188	0.167686	6836	69	6767	FALSE	0.575241	0.3853	1.77756	0.135445	5077	62	5015	FALSE	NA	NA	NA	NA	NA	NA	NA	NA
digestive	536.8	Dyspepsia and other specified disorders of function of stomach	-1.14796	0.832064	0.317284	0.167695	8053	22	8031	FALSE	-1.02811	0.815398	0.357681	0.207355	6063	21	6042	FALSE	NA	NA	NA	NA	NA	NA	NA	NA
injuries & poisonings	805	Fracture of vertebral column without mention of spinal cord injury	-0.526076	0.383082	0.590919	0.169668	6879	67	6812	FALSE	-0.490557	0.386707	0.612285	0.204601	5145	60	5085	FALSE	NA	NA	NA	NA	NA	NA	NA	NA
symptoms	790.6	Other abnormal blood chemistry	0.603747	0.442779	1.82896	0.172713	8390	28	8362	FALSE	0.6741	0.473423	1.96227	0.15448	6329	21	6308	FALSE	NA	NA	NA	NA	NA	NA	NA	NA
genitourinary	611	Abnormal findings on mammogram or breast exam	-1.08947	0.799485	0.336395	0.172972	8331	24	8307	FALSE	NA	NA	NA	NA	NA	NA	NA	NA	NA	NA	NA	NA	NA	NA	NA	NA
sense organs	378.5	Paralytic strabismus	-1.18511	0.870373	0.305712	0.17332	7626	23	7603	FALSE	-1.06194	0.870874	0.345784	0.222694	5716	20	5696	FALSE	NA	NA	NA	NA	NA	NA	NA	NA
respiratory	506	Empyema and pneumothorax	-0.629213	0.46293	0.533011	0.174084	7834	48	7786	FALSE	-0.549022	0.475662	0.577515	0.248408	5917	41	5876	FALSE	NA	NA	NA	NA	NA	NA	NA	NA
injuries & poisonings	802	Fracture of pelvis	-1.39122	1.03051	0.248771	0.177006	6833	21	6812	FALSE	NA	NA	NA	NA	NA	NA	NA	NA	NA	NA	NA	NA	NA	NA	NA	NA
circulatory system	458	Hypotension	-0.504241	0.375297	0.603964	0.179085	8245	69	8176	FALSE	-0.418954	0.385177	0.657735	0.276731	6211	59	6152	FALSE	NA	NA	NA	NA	NA	NA	NA	NA
musculoskeletal	722	Intervertebral disc disorders	-0.557798	0.416544	0.572469	0.180536	8148	62	8086	FALSE	-0.449739	0.42216	0.637795	0.286728	6139	53	6086	FALSE	NA	NA	NA	NA	NA	NA	NA	NA
pregnancy complications	649	Other conditions or status of the mother complicating pregnancy, childbirth, or the puerperium	-0.993925	0.747038	0.370121	0.183357	8389	32	8357	FALSE	-1.02238	0.78462	0.359737	0.192565	6330	21	6309	FALSE	NA	NA	NA	NA	NA	NA	NA	NA
injuries & poisonings	807	Fracture of ribs	-0.987079	0.742377	0.372664	0.183644	6837	25	6812	FALSE	-0.940019	0.748425	0.39062	0.209117	5107	22	5085	FALSE	NA	NA	NA	NA	NA	NA	NA	NA
respiratory	475.9	Postnasal drip	-1.04561	0.789179	0.351476	0.185192	5917	22	5895	FALSE	NA	NA	NA	NA	NA	NA	NA	NA	NA	NA	NA	NA	NA	NA	NA	NA
musculoskeletal	720	Spinal stenosis	-1.01998	0.772715	0.360602	0.186837	8111	25	8086	FALSE	-0.9476	0.774957	0.38767	0.221414	6108	22	6086	FALSE	NA	NA	NA	NA	NA	NA	NA	NA
sense organs	362	Other retinal disorders	-0.499228	0.378642	0.606999	0.187347	8249	71	8178	FALSE	-0.375973	0.416081	0.686621	0.366205	6223	50	6173	FALSE	NA	NA	NA	NA	NA	NA	NA	NA
sense organs	385	Other disorders of middle ear and mastoid	-0.63082	0.479926	0.532155	0.188708	6610	47	6563	FALSE	-0.640131	0.48899	0.527224	0.190505	5020	41	4979	FALSE	NA	NA	NA	NA	NA	NA	NA	NA
circulatory system	427.2	Atrial fibrillation and flutter	-1.04136	0.793778	0.352975	0.189554	7521	24	7497	FALSE	-1.07362	0.804904	0.341769	0.182254	5627	24	5603	FALSE	NA	NA	NA	NA	NA	NA	NA	NA
digestive	524	Dentofacial anomalies, including malocclusion	-0.418841	0.320049	0.657809	0.190644	7915	92	7823	FALSE	-0.177631	0.360483	0.837251	0.622182	5991	63	5928	FALSE	NA	NA	NA	NA	NA	NA	NA	NA
digestive	524.3	Anomalies of tooth position/malocclusion	-0.418841	0.320049	0.657809	0.190644	7915	92	7823	FALSE	-0.177631	0.360483	0.837251	0.622182	5991	63	5928	FALSE	NA	NA	NA	NA	NA	NA	NA	NA
congenital anomalies	751.3	Obstructive genitourinary defect	-1.36879	1.04947	0.254415	0.192142	7792	27	7765	FALSE	-1.4078	1.05597	0.24468	0.182473	5863	21	5842	FALSE	NA	NA	NA	NA	NA	NA	NA	NA
infectious diseases	38	Septicemia	-0.419398	0.321637	0.657443	0.192252	7998	102	7896	FALSE	-0.527949	0.368629	0.589814	0.152087	6040	76	5964	FALSE	-0.431018	0.919125	0.649847	0.63911	1227	21	1206	FALSE
genitourinary	591	Urinary tract infection	-0.24325	0.18717	0.784075	0.193732	7937	258	7679	FALSE	-0.141799	0.198657	0.867796	0.475359	5974	215	5759	FALSE	-0.359568	0.811474	0.697978	0.65769	1241	28	1213	FALSE
endocrine/metabolic	260.6	Anorexia	-0.960478	0.739127	0.38271	0.193781	7204	28	7176	FALSE	-1.03694	0.753028	0.354537	0.168503	5403	27	5376	FALSE	NA	NA	NA	NA	NA	NA	NA	NA
neoplasms	213	Benign neoplasm of bone and articular cartilage	-0.958031	0.737667	0.383648	0.194036	7861	28	7833	FALSE	-0.979058	0.745588	0.375665	0.189137	5887	24	5863	FALSE	NA	NA	NA	NA	NA	NA	NA	NA
sense organs	384	Other disorders of tympanic membrane	-0.461813	0.357085	0.63014	0.195912	6643	80	6563	FALSE	-0.663432	0.3812	0.515081	0.0817932	5050	71	4979	FALSE	NA	NA	NA	NA	NA	NA	NA	NA
congenital anomalies	750	Digestive congenital anomalies	-0.459752	0.355574	0.63144	0.196016	7866	101	7765	FALSE	-0.440705	0.382892	0.643583	0.249736	5916	74	5842	FALSE	NA	NA	NA	NA	NA	NA	NA	NA
respiratory	513	Respiratory abnormalities	-0.416182	0.325227	0.65956	0.200662	8220	120	8100	FALSE	-0.275436	0.355189	0.759241	0.438066	6222	93	6129	FALSE	0.928584	0.822443	2.53092	0.258874	1263	20	1243	FALSE
neoplasms	191.1	Cancer of brain and nervous system	-0.880254	0.690033	0.414677	0.202073	8378	24	8354	FALSE	-0.931669	0.705677	0.393896	0.186752	6319	23	6296	FALSE	NA	NA	NA	NA	NA	NA	NA	NA
hematopoietic	284	Aplastic anemia	-0.704964	0.552683	0.494126	0.202122	7856	42	7814	FALSE	-0.694911	0.602844	0.499119	0.249025	5935	34	5901	FALSE	NA	NA	NA	NA	NA	NA	NA	NA
sense organs	368.3	Anisometropia	-1.3231	1.04204	0.266309	0.204186	7764	21	7743	FALSE	NA	NA	NA	NA	NA	NA	NA	NA	NA	NA	NA	NA	NA	NA	NA	NA
infectious diseases	38.2	Gram positive septicemia	-1.04252	0.822006	0.352564	0.204703	7916	20	7896	FALSE	NA	NA	NA	NA	NA	NA	NA	NA	NA	NA	NA	NA	NA	NA	NA	NA
endocrine/metabolic	255	Disorders of adrenal glands	0.518606	0.408931	1.67969	0.204727	8050	33	8017	FALSE	0.400993	0.442975	1.49331	0.365344	6055	29	6026	FALSE	NA	NA	NA	NA	NA	NA	NA	NA
symptoms	772.3	Muscle weakness	-0.306261	0.24168	0.736194	0.205077	8181	172	8009	FALSE	-0.50845	0.281937	0.601427	0.071323	6163	121	6042	FALSE	-1.1577	0.837065	0.314209	0.166652	1281	37	1244	FALSE
digestive	523.1	Gingivitis	-0.662828	0.525742	0.515392	0.2074	7859	36	7823	FALSE	-0.492836	0.605539	0.610892	0.415714	5953	25	5928	FALSE	NA	NA	NA	NA	NA	NA	NA	NA
hematopoietic	286.2	Encounter for long-term (current) use of anticoagulants	0.534955	0.424866	1.70737	0.207989	8122	33	8089	FALSE	0.75974	0.455378	2.13772	0.095242	6103	26	6077	FALSE	NA	NA	NA	NA	NA	NA	NA	NA
digestive	578.2	Blood in stool	-0.489881	0.391173	0.612699	0.210446	7922	73	7849	FALSE	-0.350793	0.400122	0.70413	0.380642	5969	59	5910	FALSE	NA	NA	NA	NA	NA	NA	NA	NA
dermatologic	681.7	Cellulitis and abscess of trunk	-0.510445	0.412228	0.600228	0.21562	7474	67	7407	FALSE	-0.571079	0.484565	0.564915	0.238581	5653	45	5608	FALSE	NA	NA	NA	NA	NA	NA	NA	NA
circulatory system	428.2	Heart failure NOS	-0.873926	0.707374	0.41731	0.216663	8200	25	8175	FALSE	-0.76592	0.719096	0.464906	0.286824	6187	20	6167	FALSE	NA	NA	NA	NA	NA	NA	NA	NA
injuries & poisonings	801.1	Fracture of foot	-0.422688	0.342937	0.655283	0.217743	6893	81	6812	FALSE	-0.354786	0.364572	0.701323	0.330474	5150	65	5085	FALSE	NA	NA	NA	NA	NA	NA	NA	NA
respiratory	513.4	Hyperventilation	-0.749952	0.61319	0.472389	0.221317	8155	55	8100	FALSE	-0.375412	0.654768	0.687006	0.566407	6165	36	6129	FALSE	NA	NA	NA	NA	NA	NA	NA	NA
digestive	526	Diseases of the jaws	-0.724674	0.592643	0.484483	0.221412	7857	34	7823	FALSE	-1.02877	0.723685	0.357446	0.155151	5955	27	5928	FALSE	NA	NA	NA	NA	NA	NA	NA	NA
symptoms	788	Syncope and collapse	0.261824	0.214246	1.2993	0.221682	8241	138	8103	FALSE	0.120644	0.234116	1.12822	0.60633	6208	118	6090	FALSE	NA	NA	NA	NA	NA	NA	NA	NA
respiratory	483	Acute bronchitis and bronchiolitis	-0.247521	0.203246	0.780734	0.223285	7088	248	6840	FALSE	-0.350323	0.225931	0.704461	0.121004	5390	187	5203	FALSE	0.061201	0.665969	1.06311	0.926779	1027	45	982	FALSE
musculoskeletal	721.1	Spondylosis without myelopathy	-0.672705	0.55245	0.510326	0.223347	8120	34	8086	FALSE	-0.622558	0.567267	0.53657	0.272436	6117	31	6086	FALSE	NA	NA	NA	NA	NA	NA	NA	NA
psychiatric disorders	317	Alcohol-related disorders	0.38694	0.318055	1.47247	0.223763	7991	58	7933	FALSE	0.367423	0.331912	1.44401	0.268298	6000	52	5948	FALSE	NA	NA	NA	NA	NA	NA	NA	NA
neoplasms	208	Benign neoplasm of colon	-0.838753	0.69658	0.432249	0.22855	8366	22	8344	FALSE	-0.988351	0.721441	0.37219	0.170697	6308	22	6286	FALSE	NA	NA	NA	NA	NA	NA	NA	NA
injuries & poisonings	870.3	Other open wound of head and face	-0.642456	0.534075	0.525999	0.229003	7362	40	7322	FALSE	-0.844689	0.614034	0.429691	0.168933	5583	34	5549	FALSE	NA	NA	NA	NA	NA	NA	NA	NA
injuries & poisonings	817	Concussion	-0.528269	0.439706	0.589625	0.229591	8031	56	7975	FALSE	-0.372347	0.446	0.689115	0.403797	6034	44	5990	FALSE	NA	NA	NA	NA	NA	NA	NA	NA
endocrine/metabolic	245	Thyroiditis	-0.645966	0.539226	0.524156	0.230936	8137	39	8098	FALSE	-0.761662	0.552273	0.46689	0.167851	6105	36	6069	FALSE	NA	NA	NA	NA	NA	NA	NA	NA
digestive	574.1	Cholelithiasis	-0.798719	0.666753	0.449905	0.230947	8372	27	8345	FALSE	-0.781407	0.687869	0.457761	0.255964	6316	23	6293	FALSE	NA	NA	NA	NA	NA	NA	NA	NA
genitourinary	590	Pyelonephritis	-0.793101	0.66299	0.45244	0.2316	7708	29	7679	FALSE	-0.723225	0.683792	0.485185	0.290207	5783	24	5759	FALSE	NA	NA	NA	NA	NA	NA	NA	NA
infectious diseases	41.11	Methicillin sensitive Staphylococcus aureus	-0.551368	0.461529	0.576161	0.232222	7944	48	7896	FALSE	-0.515998	0.502026	0.596905	0.304029	6003	39	5964	FALSE	NA	NA	NA	NA	NA	NA	NA	NA
dermatologic	701	Other hypertrophic and atrophic conditions of skin	-0.365132	0.306264	0.694105	0.233178	8221	111	8110	FALSE	-0.228753	0.354668	0.795525	0.518942	6203	70	6133	FALSE	-0.208763	0.755228	0.811588	0.782223	1280	30	1250	FALSE
digestive	555.2	Ulcerative colitis	-0.893838	0.766637	0.409083	0.243646	7298	21	7277	FALSE	NA	NA	NA	NA	NA	NA	NA	NA	NA	NA	NA	NA	NA	NA	NA	NA
injuries & poisonings	930	Allergic reaction to food	-0.443795	0.381078	0.641597	0.244189	7127	86	7041	FALSE	-0.669124	0.415756	0.512157	0.107526	5486	53	5433	FALSE	-0.824921	1.04886	0.43827	0.43158	995	26	969	FALSE
digestive	525	Other diseases of the teeth and supporting structures	-0.951257	0.82123	0.386255	0.246729	7843	20	7823	FALSE	NA	NA	NA	NA	NA	NA	NA	NA	NA	NA	NA	NA	NA	NA	NA	NA
sense organs	365	Glaucoma	-0.490099	0.425216	0.612566	0.249079	8239	57	8182	FALSE	-0.333821	0.428806	0.716182	0.436281	6223	46	6177	FALSE	NA	NA	NA	NA	NA	NA	NA	NA
genitourinary	594.3	Calculus of ureter	-0.738605	0.642497	0.47778	0.250314	8245	26	8219	FALSE	-0.773102	0.654682	0.461579	0.237649	6210	24	6186	FALSE	NA	NA	NA	NA	NA	NA	NA	NA
endocrine/metabolic	253	Disorders of the pituitary gland and its hypothalamic control	-0.372001	0.323661	0.689354	0.25041	8100	83	8017	FALSE	-0.338901	0.344816	0.712553	0.325684	6100	74	6026	FALSE	NA	NA	NA	NA	NA	NA	NA	NA
sense organs	369.5	Conjunctivitis, infectious	-0.34404	0.299932	0.708901	0.251357	7635	121	7514	FALSE	-0.39388	0.350707	0.674435	0.261394	5821	75	5746	FALSE	-0.753805	1.03781	0.470573	0.467631	1126	32	1094	FALSE
congenital anomalies	750.5	Congenital hypertrophic pyloric stenosis	-1.21493	1.06128	0.29673	0.252299	7789	24	7765	FALSE	-0.972464	1.05016	0.37815	0.354436	5862	20	5842	FALSE	NA	NA	NA	NA	NA	NA	NA	NA
injuries & poisonings	972	Poisoning by agents primarily affecting the cardiovascular system	-0.904732	0.791827	0.40465	0.25321	7785	28	7757	FALSE	-0.81006	0.809253	0.444831	0.316828	5832	24	5808	FALSE	NA	NA	NA	NA	NA	NA	NA	NA
dermatologic	681.5	Cellulitis and abscess of leg, except foot	-0.449634	0.394569	0.637862	0.25447	7474	67	7407	FALSE	-0.533806	0.455556	0.586369	0.241291	5653	45	5608	FALSE	-0.0357047	0.832652	0.964925	0.965797	1113	20	1093	FALSE
genitourinary	625	Pain and other symptoms associated with female genital organs	-0.887988	0.780162	0.411483	0.255033	8348	22	8326	FALSE	NA	NA	NA	NA	NA	NA	NA	NA	NA	NA	NA	NA	NA	NA	NA	NA
endocrine/metabolic	245.2	Chronic thyroiditis	-0.707741	0.622023	0.492756	0.255202	8129	31	8098	FALSE	-0.892603	0.646131	0.409588	0.167138	6097	28	6069	FALSE	NA	NA	NA	NA	NA	NA	NA	NA
endocrine/metabolic	245.21	Chronic lymphocytic thyroiditis	-0.707741	0.622023	0.492756	0.255202	8129	31	8098	FALSE	-0.892603	0.646131	0.409588	0.167138	6097	28	6069	FALSE	NA	NA	NA	NA	NA	NA	NA	NA
genitourinary	599.9	Other abnormality of urination	0.58881	0.524204	1.80184	0.261333	7537	21	7516	FALSE	0.634323	0.521502	1.88575	0.223856	5691	20	5671	FALSE	NA	NA	NA	NA	NA	NA	NA	NA
musculoskeletal	738	Other acquired musculoskeletal deformity	-0.434383	0.390146	0.647664	0.265542	7793	62	7731	FALSE	-0.592341	0.420648	0.553031	0.159083	5850	57	5793	FALSE	NA	NA	NA	NA	NA	NA	NA	NA
musculoskeletal	743.9	Osteopenia or other disorder of bone and cartilage	-0.575265	0.520323	0.562556	0.268903	8264	39	8225	FALSE	-1.16294	0.654536	0.312565	0.0756103	6219	33	6186	FALSE	NA	NA	NA	NA	NA	NA	NA	NA
genitourinary	626.2	Dysmenorrhea	-0.750527	0.681677	0.472118	0.270896	8165	27	8138	FALSE	NA	NA	NA	NA	NA	NA	NA	NA	NA	NA	NA	NA	NA	NA	NA	NA
sense organs	379.2	Disorders of vitreous body	-0.705776	0.646215	0.493726	0.274759	7630	27	7603	FALSE	-0.530219	0.649285	0.588476	0.414145	5719	23	5696	FALSE	NA	NA	NA	NA	NA	NA	NA	NA
hematopoietic	288	Diseases of white blood cells	-0.355882	0.328613	0.700555	0.278817	7903	87	7816	FALSE	-0.713237	0.406838	0.490055	0.0795806	5963	63	5900	FALSE	NA	NA	NA	NA	NA	NA	NA	NA
digestive	573.7	Abnormal results of function study of liver	-0.816703	0.754181	0.441886	0.278853	8090	24	8066	FALSE	NA	NA	NA	NA	NA	NA	NA	NA	NA	NA	NA	NA	NA	NA	NA	NA
musculoskeletal	727.4	Ganglion and cyst of synovium, tendon, and bursa	-0.804026	0.748737	0.447523	0.282893	7724	22	7702	FALSE	-0.790573	0.752337	0.453585	0.29334	5800	21	5779	FALSE	NA	NA	NA	NA	NA	NA	NA	NA
circulatory system	427.21	Atrial fibrillation	-0.858471	0.803647	0.423809	0.285421	7518	21	7497	FALSE	-0.896437	0.817433	0.408021	0.272795	5624	21	5603	FALSE	NA	NA	NA	NA	NA	NA	NA	NA
symptoms	782.3	Edema	-0.407466	0.381509	0.665334	0.285504	8254	68	8186	FALSE	-0.166397	0.408395	0.84671	0.683684	6224	46	6178	FALSE	-1.65622	1.1796	0.190859	0.160305	1286	21	1265	FALSE
digestive	564.1	Irritable Bowel Syndrome	0.357054	0.334621	1.42911	0.285954	7327	50	7277	FALSE	0.193507	0.351604	1.2135	0.582075	5532	46	5486	FALSE	NA	NA	NA	NA	NA	NA	NA	NA
neoplasms	195.1	Malignant neoplasm, other	-0.761126	0.714411	0.46714	0.2867	8080	21	8059	FALSE	NA	NA	NA	NA	NA	NA	NA	NA	NA	NA	NA	NA	NA	NA	NA	NA
dermatologic	939	Atopic/contact dermatitis due to other or unspecified	-0.198207	0.186078	0.8202	0.286794	7357	316	7041	FALSE	-0.298283	0.225971	0.742091	0.186833	5606	173	5433	FALSE	0.295627	0.387241	1.34397	0.445214	1075	106	969	FALSE
sense organs	389.4	Tinnitus	0.524256	0.492722	1.6892	0.287329	7647	22	7625	FALSE	NA	NA	NA	NA	NA	NA	NA	NA	NA	NA	NA	NA	NA	NA	NA	NA
circulatory system	433.21	Cerebral artery occlusion, with cerebral infarction	-0.672668	0.636686	0.510345	0.290733	8269	26	8243	FALSE	-0.405703	0.64407	0.666508	0.528756	6228	20	6208	FALSE	NA	NA	NA	NA	NA	NA	NA	NA
musculoskeletal	740	Osteoarthrosis	-0.361196	0.342879	0.696843	0.292148	8339	87	8252	FALSE	-0.274733	0.351673	0.759775	0.434675	6285	73	6212	FALSE	NA	NA	NA	NA	NA	NA	NA	NA
hematopoietic	288.2	Elevated white blood cell count	-0.394028	0.374338	0.674335	0.292525	7883	67	7816	FALSE	-0.631076	0.441457	0.532019	0.152851	5947	47	5900	FALSE	NA	NA	NA	NA	NA	NA	NA	NA
injuries & poisonings	850	Hemorrhage or hematoma complicating a procedure	-0.761218	0.728437	0.467097	0.296022	8099	21	8078	FALSE	NA	NA	NA	NA	NA	NA	NA	NA	NA	NA	NA	NA	NA	NA	NA	NA
endocrine/metabolic	276.12	Hyposmolality and/or hyponatremia	-0.427056	0.409098	0.652427	0.296533	7434	65	7369	FALSE	-0.451945	0.448976	0.636389	0.314121	5603	49	5554	FALSE	NA	NA	NA	NA	NA	NA	NA	NA
dermatologic	696	Psoriasis and related disorders	-0.794887	0.762086	0.451632	0.296929	7866	23	7843	FALSE	NA	NA	NA	NA	NA	NA	NA	NA	NA	NA	NA	NA	NA	NA	NA	NA
genitourinary	585.3	Chronic renal failure [CKD]	-0.578118	0.555733	0.560953	0.29821	8017	36	7981	FALSE	-0.602269	0.607398	0.547568	0.321414	6027	28	5999	FALSE	NA	NA	NA	NA	NA	NA	NA	NA
sense organs	384.4	Perforation of tympanic membrane	-0.373703	0.36002	0.688181	0.299267	6638	75	6563	FALSE	-0.549719	0.384692	0.577112	0.153008	5045	66	4979	FALSE	NA	NA	NA	NA	NA	NA	NA	NA
infectious diseases	70	Viral hepatitis	-0.504004	0.486925	0.604107	0.300634	6751	40	6711	FALSE	-0.297498	0.486085	0.742674	0.540518	5205	34	5171	FALSE	NA	NA	NA	NA	NA	NA	NA	NA
hematopoietic	280.2	Iron deficiency anemia secondary to blood loss (chronic)	-0.808439	0.781113	0.445553	0.300676	7834	20	7814	FALSE	NA	NA	NA	NA	NA	NA	NA	NA	NA	NA	NA	NA	NA	NA	NA	NA
musculoskeletal	743.1	Osteoporosis	-0.728634	0.708125	0.482568	0.303497	8246	21	8225	FALSE	-0.778488	0.716731	0.4591	0.277406	6207	21	6186	FALSE	NA	NA	NA	NA	NA	NA	NA	NA
musculoskeletal	727	Other disorders of synovium, tendon, and bursa	-0.311061	0.302377	0.732669	0.303612	7797	95	7702	FALSE	-0.172369	0.306916	0.841669	0.574378	5861	82	5779	FALSE	NA	NA	NA	NA	NA	NA	NA	NA
genitourinary	592.1	Cystitis	-0.607616	0.600762	0.544648	0.311821	7706	27	7679	FALSE	-0.535659	0.628741	0.585284	0.394239	5782	23	5759	FALSE	NA	NA	NA	NA	NA	NA	NA	NA
dermatologic	704.1	Alopecia	-0.791296	0.786989	0.453257	0.31467	8213	21	8192	FALSE	NA	NA	NA	NA	NA	NA	NA	NA	NA	NA	NA	NA	NA	NA	NA	NA
endocrine/metabolic	278	Overweight, obesity and other hyperalimentation	-0.167768	0.168869	0.84555	0.320473	8051	341	7710	FALSE	-0.256515	0.195474	0.773743	0.189429	6075	229	5846	FALSE	0.462674	0.369797	1.58832	0.210877	1249	84	1165	FALSE
musculoskeletal	710.19	Unspecified osteomyelitis	-0.576524	0.582173	0.561848	0.322029	8190	32	8158	FALSE	-0.420501	0.607504	0.656718	0.488826	6181	25	6156	FALSE	NA	NA	NA	NA	NA	NA	NA	NA
dermatologic	702.2	Seborrheic keratosis	-0.604287	0.610248	0.546464	0.322061	8380	25	8355	FALSE	-0.684756	0.627072	0.504213	0.274837	6315	24	6291	FALSE	NA	NA	NA	NA	NA	NA	NA	NA
genitourinary	585	Renal failure	-0.287567	0.29073	0.750086	0.322604	8098	117	7981	FALSE	-0.287063	0.31966	0.750464	0.369172	6084	85	5999	FALSE	-0.123608	0.710438	0.883726	0.861875	1288	27	1261	FALSE
symptoms	763	Thoracic or lumbosacral neuritis or radiculitis, unspecified	-0.475084	0.482977	0.621833	0.325284	8328	40	8288	FALSE	-0.440226	0.491827	0.643891	0.370743	6281	35	6246	FALSE	NA	NA	NA	NA	NA	NA	NA	NA
infectious diseases	70.3	Viral hepatitis C	-0.526162	0.538677	0.590868	0.328684	6744	33	6711	FALSE	-0.314245	0.535382	0.73034	0.557234	5199	28	5171	FALSE	NA	NA	NA	NA	NA	NA	NA	NA
circulatory system	427.12	Paroxysmal ventricular tachycardia	-0.732603	0.750744	0.480656	0.329146	7519	22	7497	FALSE	NA	NA	NA	NA	NA	NA	NA	NA	NA	NA	NA	NA	NA	NA	NA	NA
genitourinary	580	Nephritis; nephrosis; renal sclerosis	-0.750294	0.770805	0.472228	0.330359	8002	21	7981	FALSE	NA	NA	NA	NA	NA	NA	NA	NA	NA	NA	NA	NA	NA	NA	NA	NA
circulatory system	429	Ill-defined descriptions and complications of heart disease	-0.639881	0.661069	0.527355	0.333069	8199	24	8175	FALSE	-0.510317	0.676976	0.600305	0.450958	6187	20	6167	FALSE	NA	NA	NA	NA	NA	NA	NA	NA
infectious diseases	112.3	Candidiasis of skin and nails	0.548135	0.56737	1.73002	0.333995	7828	29	7799	FALSE	NA	NA	NA	NA	NA	NA	NA	NA	NA	NA	NA	NA	NA	NA	NA	NA
injuries & poisonings	960.2	Allergy/adverse effect of penicillin	0.44072	0.457925	1.55383	0.335835	7786	29	7757	FALSE	-0.0141571	0.506108	0.985943	0.977684	5833	25	5808	FALSE	NA	NA	NA	NA	NA	NA	NA	NA
sense organs	389.1	Sensorineural hearing loss	-0.265448	0.276245	0.766862	0.336595	7738	113	7625	FALSE	-0.31262	0.300343	0.731528	0.297932	5843	90	5753	FALSE	NA	NA	NA	NA	NA	NA	NA	NA
symptoms	781.2	Abnormal posture	-0.529556	0.553054	0.588866	0.338309	8300	34	8266	FALSE	-0.758354	0.663088	0.468437	0.25276	6253	24	6229	FALSE	NA	NA	NA	NA	NA	NA	NA	NA
genitourinary	596	Other disorders of bladder	-0.22124	0.231153	0.801525	0.338509	8109	155	7954	FALSE	-0.108959	0.241924	0.896767	0.652431	6106	135	5971	FALSE	NA	NA	NA	NA	NA	NA	NA	NA
digestive	530.14	Reflux esophagitis	-0.465096	0.485953	0.628075	0.338527	7323	43	7280	FALSE	-0.673831	0.548333	0.509752	0.21912	5480	37	5443	FALSE	NA	NA	NA	NA	NA	NA	NA	NA
endocrine/metabolic	241	Nontoxic nodular goiter	-0.590526	0.622561	0.554036	0.342853	8126	28	8098	FALSE	-0.404947	0.638882	0.667012	0.526187	6091	22	6069	FALSE	NA	NA	NA	NA	NA	NA	NA	NA
endocrine/metabolic	278.1	Obesity	-0.178524	0.188775	0.836504	0.344303	7984	274	7710	FALSE	-0.236407	0.216378	0.789459	0.274585	6029	183	5846	FALSE	0.358425	0.403349	1.43107	0.374206	1236	71	1165	FALSE
neoplasms	191.11	Cancer of brain	-0.646963	0.686359	0.523634	0.345885	8375	21	8354	FALSE	-0.756342	0.709421	0.46938	0.28636	6316	20	6296	FALSE	NA	NA	NA	NA	NA	NA	NA	NA
injuries & poisonings	859	Complication due to other implant and internal device	-0.597355	0.633947	0.550265	0.346049	8105	27	8078	FALSE	-0.599257	0.656829	0.549219	0.361585	6088	24	6064	FALSE	NA	NA	NA	NA	NA	NA	NA	NA
digestive	530.1	Esophagitis, GERD and related diseases	-0.130395	0.138575	0.877749	0.346718	7758	478	7280	FALSE	-0.199897	0.152315	0.818815	0.189388	5825	382	5443	FALSE	0.328322	0.413551	1.38864	0.427247	1216	76	1140	FALSE
neurological	331.1	Hydrocephalus	0.391452	0.41636	1.47913	0.347127	6828	61	6767	FALSE	0.404042	0.426595	1.49787	0.34357	5070	55	5015	FALSE	NA	NA	NA	NA	NA	NA	NA	NA
endocrine/metabolic	261.4	Vitamin D deficiency	-0.288739	0.311777	0.749208	0.35439	7278	102	7176	FALSE	-0.349502	0.347485	0.705039	0.314509	5450	74	5376	FALSE	-1.00794	1.1714	0.364971	0.389539	1152	22	1130	FALSE
circulatory system	426	Cardiac conduction disorders	-0.356053	0.384627	0.700436	0.354597	7560	63	7497	FALSE	-0.404511	0.411224	0.667303	0.325275	5656	53	5603	FALSE	NA	NA	NA	NA	NA	NA	NA	NA
digestive	540	Appendiceal conditions	-0.377394	0.408583	0.685646	0.355662	8377	61	8316	FALSE	-0.542047	0.442268	0.581556	0.220346	6317	52	6265	FALSE	NA	NA	NA	NA	NA	NA	NA	NA
infectious diseases	132	Infestation (lice, mites)	-0.705912	0.771908	0.493658	0.360453	8203	26	8177	FALSE	NA	NA	NA	NA	NA	NA	NA	NA	NA	NA	NA	NA	NA	NA	NA	NA
musculoskeletal	741.2	Stiffness of joint	-0.383833	0.419913	0.681245	0.360676	7853	55	7798	FALSE	-0.318461	0.437038	0.727267	0.466197	5910	39	5871	FALSE	NA	NA	NA	NA	NA	NA	NA	NA
dermatologic	687	Symptoms affecting skin	-0.568852	0.624017	0.566175	0.361981	7574	28	7546	FALSE	-1.01789	0.755536	0.361358	0.177904	5732	21	5711	FALSE	NA	NA	NA	NA	NA	NA	NA	NA
musculoskeletal	710.1	Osteomyelitis	-0.43808	0.483277	0.645274	0.364683	8201	43	8158	FALSE	-0.222536	0.501184	0.800487	0.657028	6188	32	6156	FALSE	NA	NA	NA	NA	NA	NA	NA	NA
dermatologic	691	Congenital anomalies of skin	0.462517	0.512327	1.58807	0.366645	7909	26	7883	FALSE	0.670648	0.52812	1.9555	0.204128	6008	22	5986	FALSE	NA	NA	NA	NA	NA	NA	NA	NA
pregnancy complications	656.26	Transitory tachypnea or apnea of newborn	0.486191	0.539788	1.62611	0.367744	7833	84	7749	FALSE	0.944511	0.535731	2.57156	0.077895	5953	60	5893	FALSE	NA	NA	NA	NA	NA	NA	NA	NA
sense organs	378.2	Nystagmus and other irregular eye movements	-0.477102	0.545736	0.620579	0.38199	7640	37	7603	FALSE	-0.414146	0.551381	0.660904	0.452588	5727	31	5696	FALSE	NA	NA	NA	NA	NA	NA	NA	NA
neurological	344	Other paralytic syndromes	0.480026	0.549314	1.61612	0.382192	6799	32	6767	FALSE	0.826907	0.552028	2.28624	0.134148	5040	25	5015	FALSE	NA	NA	NA	NA	NA	NA	NA	NA
digestive	540.1	Appendicitis	-0.35717	0.409247	0.699653	0.3828	8376	60	8316	FALSE	-0.519118	0.443054	0.595045	0.241326	6316	51	6265	FALSE	NA	NA	NA	NA	NA	NA	NA	NA
endocrine/metabolic	279.1	Immunity deficiency	-0.426547	0.49049	0.652759	0.3845	8351	44	8307	FALSE	-0.540472	0.509039	0.582473	0.28835	6294	40	6254	FALSE	NA	NA	NA	NA	NA	NA	NA	NA
dermatologic	681.3	Cellulitis and abscess of arm/hand	-0.538634	0.620208	0.583545	0.385135	7437	30	7407	FALSE	-0.951011	0.753975	0.38635	0.20719	5630	22	5608	FALSE	NA	NA	NA	NA	NA	NA	NA	NA
congenital anomalies	750.1	Upper gastrointestinal congenital anomalies	-0.446607	0.517407	0.639795	0.388047	7812	47	7765	FALSE	-0.610391	0.609673	0.543139	0.316741	5872	30	5842	FALSE	NA	NA	NA	NA	NA	NA	NA	NA
hematopoietic	284.1	Pancytopenia	-0.539777	0.626518	0.582878	0.388935	7844	30	7814	FALSE	-0.657713	0.696395	0.518035	0.344938	5924	23	5901	FALSE	NA	NA	NA	NA	NA	NA	NA	NA
digestive	536.7	Complications of gastrostomy, colostomy and enterostomy	0.535278	0.621679	1.70792	0.389227	8051	20	8031	FALSE	NA	NA	NA	NA	NA	NA	NA	NA	NA	NA	NA	NA	NA	NA	NA	NA
injuries & poisonings	912	Insect bite	0.378157	0.440451	1.45959	0.390579	8103	35	8068	FALSE	0.330979	0.489834	1.39233	0.499234	6140	23	6117	FALSE	NA	NA	NA	NA	NA	NA	NA	NA
endocrine/metabolic	255.2	Adrenal hypofunction	0.405259	0.472334	1.49969	0.390896	8043	26	8017	FALSE	0.151735	0.505146	1.16385	0.763889	6051	25	6026	FALSE	NA	NA	NA	NA	NA	NA	NA	NA
endocrine/metabolic	276.14	Hypopotassemia	-0.271491	0.316842	0.762242	0.391518	7458	89	7369	FALSE	-0.57622	0.3776	0.562019	0.127008	5625	71	5554	FALSE	NA	NA	NA	NA	NA	NA	NA	NA
injuries & poisonings	963.1	Antineoplastic and immunosuppressive drugs causing adverse effects	-0.713074	0.836976	0.490135	0.394234	7781	24	7757	FALSE	-0.639698	0.842845	0.527452	0.447868	5829	21	5808	FALSE	NA	NA	NA	NA	NA	NA	NA	NA
congenital anomalies	752.1	Neural tube defects	-0.471303	0.555445	0.624188	0.396151	8214	31	8183	FALSE	-0.515849	0.559076	0.596994	0.356173	6192	30	6162	FALSE	NA	NA	NA	NA	NA	NA	NA	NA
genitourinary	626.13	Irregular menstrual cycle	-0.525823	0.623391	0.591069	0.398956	8166	28	8138	FALSE	NA	NA	NA	NA	NA	NA	NA	NA	NA	NA	NA	NA	NA	NA	NA	NA
circulatory system	427.1	Paroxysmal tachycardia, unspecified	-0.315438	0.375339	0.729469	0.400679	7559	62	7497	FALSE	-0.302219	0.397733	0.739176	0.447342	5657	54	5603	FALSE	NA	NA	NA	NA	NA	NA	NA	NA
digestive	557.1	Celiac disease	-0.523712	0.623894	0.592318	0.401232	7302	25	7277	FALSE	-0.518964	0.629749	0.595137	0.409893	5510	24	5486	FALSE	NA	NA	NA	NA	NA	NA	NA	NA
circulatory system	418	Nonspecific chest pain	0.12803	0.153216	1.13659	0.403369	7904	331	7573	FALSE	0.164516	0.166549	1.17882	0.323252	5968	255	5713	FALSE	0.0556436	0.455944	1.05722	0.902867	1208	62	1146	FALSE
endocrine/metabolic	278.4	Abnormal weight gain	0.243207	0.291304	1.27533	0.403779	7795	85	7710	FALSE	0.193245	0.340321	1.21318	0.570149	5905	59	5846	FALSE	1.22941	0.594185	3.41921	0.0385395	1185	20	1165	FALSE
respiratory	474	Acute and chronic tonsillitis	-0.120946	0.145295	0.886082	0.405171	6377	482	5895	FALSE	-0.322652	0.163009	0.724226	0.0477764	4844	369	4475	FALSE	0.135546	0.462879	1.14516	0.769651	911	76	835	FALSE
endocrine/metabolic	261	Vitamin deficiency	-0.241758	0.293757	0.785246	0.410514	7288	112	7176	FALSE	-0.27677	0.323853	0.758229	0.392764	5459	83	5376	FALSE	-1.00794	1.1714	0.364971	0.389539	1152	22	1130	FALSE
psychiatric disorders	318	Tobacco use disorder	-0.236181	0.287538	0.789638	0.411425	8036	103	7933	FALSE	-0.255238	0.289716	0.774732	0.378321	6041	93	5948	FALSE	NA	NA	NA	NA	NA	NA	NA	NA
genitourinary	596.5	Functional disorders of bladder	-0.19331	0.235504	0.824226	0.41174	8100	146	7954	FALSE	-0.0743567	0.246286	0.92834	0.762719	6100	129	5971	FALSE	NA	NA	NA	NA	NA	NA	NA	NA
genitourinary	599.5	Frequency of urination and polyuria	0.2783	0.33949	1.32088	0.412353	7575	59	7516	FALSE	0.459745	0.348715	1.58367	0.18737	5719	48	5671	FALSE	NA	NA	NA	NA	NA	NA	NA	NA
musculoskeletal	741	Symptoms and disorders of the joints	-0.183788	0.224778	0.832112	0.413562	7974	176	7798	FALSE	-0.129389	0.236032	0.878632	0.583564	6001	130	5871	FALSE	-2.0797	1.13238	0.124968	0.0662721	1243	41	1202	FALSE
sense organs	374.3	Ptosis of eyelid	0.441635	0.541398	1.55525	0.414654	7534	20	7514	FALSE	0.327297	0.547091	1.38721	0.549674	5766	20	5746	FALSE	NA	NA	NA	NA	NA	NA	NA	NA
injuries & poisonings	994.2	Sepsis	0.291906	0.358462	1.33898	0.415456	8391	53	8338	FALSE	0.197393	0.411613	1.21822	0.631541	6331	38	6293	FALSE	NA	NA	NA	NA	NA	NA	NA	NA
digestive	561	Symptoms involving digestive system	-0.173774	0.213734	0.840487	0.416197	7461	184	7277	FALSE	-0.334272	0.232284	0.715859	0.150133	5634	148	5486	FALSE	-0.849763	0.79731	0.427516	0.28652	1138	30	1108	FALSE
psychiatric disorders	317.1	Alcoholism	0.318456	0.392019	1.375	0.416592	7972	39	7933	FALSE	0.413589	0.401823	1.51224	0.303347	5982	34	5948	FALSE	NA	NA	NA	NA	NA	NA	NA	NA
injuries & poisonings	994	Sepsis and SIRS	0.27995	0.345004	1.32306	0.417113	8395	57	8338	FALSE	0.200616	0.391399	1.22215	0.608259	6335	42	6293	FALSE	NA	NA	NA	NA	NA	NA	NA	NA
genitourinary	601	Inflammatory diseases of prostate	-0.509952	0.632214	0.600525	0.419889	8298	27	8271	FALSE	-0.41977	0.650654	0.657198	0.518829	6255	21	6234	FALSE	NA	NA	NA	NA	NA	NA	NA	NA
digestive	521	Diseases of hard tissues of teeth	-0.23975	0.301939	0.786824	0.427175	7925	102	7823	FALSE	-0.565183	0.37456	0.568256	0.131318	6002	74	5928	FALSE	NA	NA	NA	NA	NA	NA	NA	NA
digestive	550.4	Umbilical hernia	-0.381152	0.480568	0.683074	0.427703	8097	55	8042	FALSE	-1.78708	1.02496	0.167448	0.0812353	6094	29	6065	FALSE	0.411803	0.646378	1.50954	0.524064	1263	25	1238	FALSE
infectious diseases	71	Human immunodeficiency virus [HIV] disease	-0.470923	0.604064	0.624426	0.435632	6741	30	6711	FALSE	NA	NA	NA	NA	NA	NA	NA	NA	NA	NA	NA	NA	NA	NA	NA	NA
congenital anomalies	751.2	Congenital anomalies of urinary system	-0.357804	0.461881	0.69921	0.438537	7809	44	7765	FALSE	-0.374618	0.505383	0.687552	0.458538	5876	34	5842	FALSE	NA	NA	NA	NA	NA	NA	NA	NA
circulatory system	427.11	Paroxysmal supraventricular tachycardia	-0.37507	0.484388	0.687241	0.438743	7536	39	7497	FALSE	-0.220257	0.488994	0.802313	0.652402	5637	34	5603	FALSE	NA	NA	NA	NA	NA	NA	NA	NA
musculoskeletal	741.4	Joint effusions	-0.28496	0.368133	0.752044	0.438891	7866	68	7798	FALSE	-0.364533	0.398537	0.694521	0.36036	5923	52	5871	FALSE	NA	NA	NA	NA	NA	NA	NA	NA
endocrine/metabolic	260	Protein-calorie malnutrition	-0.256906	0.334624	0.773441	0.44264	7265	89	7176	FALSE	-0.289815	0.360819	0.748402	0.421851	5448	72	5376	FALSE	NA	NA	NA	NA	NA	NA	NA	NA
musculoskeletal	741.3	Difficulty in walking	-0.394075	0.513888	0.674304	0.443171	7838	40	7798	FALSE	-0.242315	0.525109	0.784809	0.644471	5901	30	5871	FALSE	NA	NA	NA	NA	NA	NA	NA	NA
infectious diseases	980	Encounter for long-term (current) use of antibiotics	-0.413317	0.544779	0.661453	0.44804	8368	30	8338	FALSE	-0.666942	0.590034	0.513276	0.258331	6309	28	6281	FALSE	NA	NA	NA	NA	NA	NA	NA	NA
infectious diseases	71.1	HIV infection, symptomatic	-0.459898	0.606619	0.631348	0.448371	6740	29	6711	FALSE	NA	NA	NA	NA	NA	NA	NA	NA	NA	NA	NA	NA	NA	NA	NA	NA
endocrine/metabolic	244.4	Hypothyroidism NOS	0.164581	0.218789	1.1789	0.451908	8239	141	8098	FALSE	0.159595	0.223359	1.17304	0.474904	6202	133	6069	FALSE	NA	NA	NA	NA	NA	NA	NA	NA
circulatory system	459	Other disorders of circulatory system	-0.455928	0.606568	0.63386	0.452261	8202	26	8176	FALSE	-0.299515	0.612633	0.741178	0.624914	6173	21	6152	FALSE	NA	NA	NA	NA	NA	NA	NA	NA
hematopoietic	287.32	Secondary thrombocytopenia	-0.528	0.704001	0.589783	0.453256	8112	23	8089	FALSE	-0.800919	0.762061	0.448916	0.293263	6098	21	6077	FALSE	NA	NA	NA	NA	NA	NA	NA	NA
endocrine/metabolic	276.11	Hyperosmolality and/or hypernatremia	-0.463981	0.620508	0.628775	0.454615	7393	24	7369	FALSE	-0.372172	0.635177	0.689236	0.55792	5575	21	5554	FALSE	NA	NA	NA	NA	NA	NA	NA	NA
infectious diseases	41.9	Infection with drug-resistant microorganisms	-0.452535	0.605229	0.636014	0.454636	7923	27	7896	FALSE	NA	NA	NA	NA	NA	NA	NA	NA	NA	NA	NA	NA	NA	NA	NA	NA
respiratory	497	Bronchitis	-0.477493	0.640974	0.620336	0.456302	7178	23	7155	FALSE	-0.566271	0.651097	0.567638	0.384454	5522	22	5500	FALSE	NA	NA	NA	NA	NA	NA	NA	NA
endocrine/metabolic	260.2	severe protein-calorie malnutrition	-0.466291	0.627405	0.627325	0.457357	7202	26	7176	FALSE	-0.812153	0.742774	0.443901	0.274216	5398	22	5376	FALSE	NA	NA	NA	NA	NA	NA	NA	NA
digestive	521.1	Dental caries	-0.222736	0.301817	0.800326	0.460524	7924	101	7823	FALSE	-0.549718	0.373996	0.577113	0.141602	6001	73	5928	FALSE	NA	NA	NA	NA	NA	NA	NA	NA
respiratory	477	Epistaxis or throat hemorrhage	0.221945	0.303557	1.2485	0.464687	5981	86	5895	FALSE	0.132435	0.344408	1.1416	0.700586	4532	57	4475	FALSE	-0.77674	1.07838	0.459903	0.471349	858	23	835	FALSE
digestive	530.11	GERD	-0.104485	0.14292	0.900788	0.464732	7723	443	7280	FALSE	-0.165567	0.15689	0.847413	0.291285	5796	353	5443	FALSE	0.259181	0.437403	1.29587	0.553486	1211	71	1140	FALSE
genitourinary	597	Other disorders of urethra and urinary tract	0.231857	0.320723	1.26094	0.469729	8020	66	7954	FALSE	-0.0138808	0.375015	0.986215	0.970474	6024	53	5971	FALSE	NA	NA	NA	NA	NA	NA	NA	NA
endocrine/metabolic	259.4	Precocious sexual development and puberty NEC	0.340358	0.471418	1.40545	0.470302	8047	30	8017	FALSE	0.138482	0.566569	1.14853	0.806905	6048	22	6026	FALSE	NA	NA	NA	NA	NA	NA	NA	NA
pregnancy complications	656.4	Hemorrhage of fetus or newborn	-0.873659	1.21332	0.417421	0.471492	7785	36	7749	FALSE	-0.517927	1.19094	0.595754	0.663643	5918	25	5893	FALSE	NA	NA	NA	NA	NA	NA	NA	NA
respiratory	514	Abnormal findings examination of lungs	-0.322872	0.450223	0.724066	0.473288	8355	44	8311	FALSE	-0.555452	0.47164	0.573813	0.238915	6302	36	6266	FALSE	NA	NA	NA	NA	NA	NA	NA	NA
genitourinary	626	Disorders of menstruation and other abnormal bleeding from female genital tract	-0.204725	0.285682	0.814871	0.47361	8251	113	8138	FALSE	-0.343183	0.342646	0.709509	0.316554	6215	78	6137	FALSE	0.650175	0.582187	1.91588	0.264088	1291	26	1265	FALSE
congenital anomalies	752	Nervous system congenital anomalies	-0.23377	0.328796	0.791544	0.477092	8269	86	8183	FALSE	-0.482586	0.377162	0.617185	0.200714	6236	74	6162	FALSE	NA	NA	NA	NA	NA	NA	NA	NA
congenital anomalies	749.2	Congenital anomalies of skull and face bones	-0.250846	0.355083	0.778143	0.479914	8078	92	7986	FALSE	0.15383	0.360878	1.16629	0.669914	6097	74	6023	FALSE	NA	NA	NA	NA	NA	NA	NA	NA
endocrine/metabolic	264.2	Failure to thrive (childhood)	0.186902	0.268803	1.20551	0.48686	7342	166	7176	FALSE	0.17709	0.291377	1.19374	0.54334	5496	120	5376	FALSE	-2.08107	2.16856	0.124796	0.337229	1163	33	1130	FALSE
sense organs	385.5	Tympanosclerosis and middle ear disease related to otitis media	-0.42783	0.621583	0.651922	0.491269	6588	25	6563	FALSE	-0.413312	0.630364	0.661456	0.512035	5000	21	4979	FALSE	NA	NA	NA	NA	NA	NA	NA	NA
endocrine/metabolic	278.11	Morbid obesity	-0.254018	0.370913	0.775678	0.493441	7781	71	7710	FALSE	-0.395353	0.421871	0.673442	0.348685	5896	50	5846	FALSE	0.291868	0.782422	1.33893	0.709125	1185	20	1165	FALSE
musculoskeletal	740.1	Osteoarthritis; localized	-0.268241	0.392388	0.764724	0.494221	8313	61	8252	FALSE	-0.219673	0.407543	0.802781	0.589874	6262	50	6212	FALSE	NA	NA	NA	NA	NA	NA	NA	NA
pregnancy complications	636	Early or threatened labor; hemorrhage in early pregnancy	-0.515509	0.756308	0.597196	0.495483	8365	22	8343	FALSE	NA	NA	NA	NA	NA	NA	NA	NA	NA	NA	NA	NA	NA	NA	NA	NA
digestive	530	Diseases of esophagus	-0.091844	0.13582	0.912247	0.498901	7767	487	7280	FALSE	-0.149715	0.14867	0.860954	0.313922	5834	391	5443	FALSE	0.328322	0.413551	1.38864	0.427247	1216	76	1140	FALSE
circulatory system	430	Intracranial hemorrhage	-0.322063	0.479502	0.724652	0.501799	8283	40	8243	FALSE	-0.241423	0.498357	0.785509	0.628075	6241	33	6208	FALSE	NA	NA	NA	NA	NA	NA	NA	NA
genitourinary	627	Menopausal and postmenopausal disorders	-0.42212	0.631455	0.655655	0.503822	8164	26	8138	FALSE	-0.339533	0.635668	0.712103	0.593248	6161	24	6137	FALSE	NA	NA	NA	NA	NA	NA	NA	NA
neoplasms	196	Radiotherapy	-0.262121	0.394115	0.769418	0.505995	8113	54	8059	FALSE	-0.670751	0.463099	0.511325	0.147506	6103	45	6058	FALSE	NA	NA	NA	NA	NA	NA	NA	NA
circulatory system	395.2	Nonrheumatic aortic valve disorders	-0.329761	0.49804	0.719096	0.507896	7794	33	7761	FALSE	-0.266326	0.511472	0.76619	0.602572	5902	29	5873	FALSE	NA	NA	NA	NA	NA	NA	NA	NA
digestive	528	Diseases of the oral soft tissues, excluding lesions specific for gingiva and tongue	-0.230168	0.351975	0.7944	0.513155	8237	73	8164	FALSE	-0.214482	0.393783	0.80696	0.585981	6214	55	6159	FALSE	NA	NA	NA	NA	NA	NA	NA	NA
congenital anomalies	750.13	Congenital anomalies of mouth/tongue	-0.33449	0.515674	0.715703	0.516567	7809	44	7765	FALSE	-0.501486	0.607458	0.60563	0.40906	5869	27	5842	FALSE	NA	NA	NA	NA	NA	NA	NA	NA
congenital anomalies	752.11	Spina bifida	-0.35694	0.559715	0.699815	0.523658	8211	28	8183	FALSE	-0.362618	0.563755	0.695852	0.520082	6189	27	6162	FALSE	NA	NA	NA	NA	NA	NA	NA	NA
endocrine/metabolic	250.4	Abnormal glucose	-0.292474	0.463855	0.746415	0.528349	8115	43	8072	FALSE	-0.641099	0.527202	0.526713	0.223969	6106	32	6074	FALSE	NA	NA	NA	NA	NA	NA	NA	NA
sense organs	371.21	Allergic conjunctivitis	-0.312414	0.499527	0.731679	0.531696	7551	37	7514	FALSE	-0.487674	0.576452	0.614053	0.397557	5774	28	5746	FALSE	NA	NA	NA	NA	NA	NA	NA	NA
congenital anomalies	752.2	Other specified congenital anomalies of nervous system	-0.264541	0.426533	0.767558	0.535119	8240	57	8183	FALSE	-0.755234	0.548696	0.469901	0.168693	6208	46	6162	FALSE	NA	NA	NA	NA	NA	NA	NA	NA
congenital anomalies	754	Congenital musculoskeletal deformities of spine	-0.409368	0.665323	0.66407	0.538362	8080	20	8060	FALSE	NA	NA	NA	NA	NA	NA	NA	NA	NA	NA	NA	NA	NA	NA	NA	NA
sense organs	381.3	Mastoiditis & related conditions	-0.384502	0.625407	0.68079	0.538685	6585	22	6563	FALSE	-0.829705	0.750964	0.436178	0.269223	5000	21	4979	FALSE	NA	NA	NA	NA	NA	NA	NA	NA
musculoskeletal	739	Contracture of joint	-0.354863	0.585403	0.70127	0.544392	7760	29	7731	FALSE	-0.107027	0.600881	0.898502	0.858632	5815	22	5793	FALSE	NA	NA	NA	NA	NA	NA	NA	NA
congenital anomalies	749	Congenital anomalies of face and neck	-0.147817	0.247502	0.862589	0.55035	8166	180	7986	FALSE	-0.00398901	0.263962	0.996019	0.987943	6166	143	6023	FALSE	NA	NA	NA	NA	NA	NA	NA	NA
respiratory	501	Pneumonitis due to inhalation of food or vomitus	-0.394373	0.668941	0.674102	0.555493	7807	21	7786	FALSE	NA	NA	NA	NA	NA	NA	NA	NA	NA	NA	NA	NA	NA	NA	NA	NA
congenital anomalies	749.1	Cleft palate	-0.319975	0.545152	0.726167	0.55724	6701	39	6662	FALSE	-0.111121	0.558731	0.89483	0.842356	5010	33	4977	FALSE	NA	NA	NA	NA	NA	NA	NA	NA
congenital anomalies	755	Congenital anomalies of limbs	-0.190726	0.330867	0.826359	0.564316	8151	91	8060	FALSE	-0.110327	0.351801	0.895541	0.75382	6129	72	6057	FALSE	NA	NA	NA	NA	NA	NA	NA	NA
injuries & poisonings	870.5	Open wound of lip and mouth	-0.353399	0.622134	0.702297	0.570006	7347	25	7322	FALSE	-0.237297	0.635286	0.788757	0.708756	5569	20	5549	FALSE	NA	NA	NA	NA	NA	NA	NA	NA
musculoskeletal	726.1	Enthesopathy	-0.213497	0.377486	0.807755	0.571683	7759	57	7702	FALSE	-0.120476	0.405461	0.886498	0.766364	5822	43	5779	FALSE	NA	NA	NA	NA	NA	NA	NA	NA
injuries & poisonings	855	Complication of nervous system device, implant, and graft	-0.295436	0.522608	0.744207	0.571862	8107	29	8078	FALSE	-0.21285	0.534943	0.808278	0.690709	6091	27	6064	FALSE	NA	NA	NA	NA	NA	NA	NA	NA
circulatory system	433	Cerebrovascular disease	-0.192464	0.348172	0.824924	0.580411	8308	65	8243	FALSE	-0.0588683	0.351952	0.942831	0.867164	6265	57	6208	FALSE	NA	NA	NA	NA	NA	NA	NA	NA
digestive	578.1	Hematemesis	0.29505	0.537261	1.34319	0.582886	7869	20	7849	FALSE	0.256474	0.543581	1.29237	0.637053	5930	20	5910	FALSE	NA	NA	NA	NA	NA	NA	NA	NA
neurological	320	Meningitis	-0.326864	0.597294	0.721182	0.584213	8360	30	8330	FALSE	-0.00631508	0.614197	0.993705	0.991796	6304	22	6282	FALSE	NA	NA	NA	NA	NA	NA	NA	NA
dermatologic	701.6	Acquired acanthosis nigricans	0.229609	0.424356	1.25811	0.588456	8156	46	8110	FALSE	0.555209	0.489755	1.74231	0.256943	6159	26	6133	FALSE	NA	NA	NA	NA	NA	NA	NA	NA
endocrine/metabolic	251.1	Hypoglycemia	-0.259866	0.497408	0.771155	0.601363	7775	36	7739	FALSE	-0.670742	0.634075	0.511329	0.290134	5834	26	5808	FALSE	NA	NA	NA	NA	NA	NA	NA	NA
infectious diseases	8.6	Viral Enteritis	0.200686	0.387171	1.22224	0.604222	8055	60	7995	FALSE	-0.538915	0.588556	0.583381	0.359847	6107	35	6072	FALSE	NA	NA	NA	NA	NA	NA	NA	NA
injuries & poisonings	949	Allergies, other	0.227164	0.438397	1.25504	0.604341	7076	35	7041	FALSE	0.225991	0.453073	1.25356	0.617923	5462	29	5433	FALSE	NA	NA	NA	NA	NA	NA	NA	NA
respiratory	473.4	Voice disturbance	0.158285	0.306886	1.1715	0.60601	5965	70	5895	FALSE	0.0797328	0.331617	1.083	0.809992	4534	59	4475	FALSE	NA	NA	NA	NA	NA	NA	NA	NA
symptoms	772	Symptoms of the muscles	-0.282061	0.552663	0.754227	0.609794	8037	28	8009	FALSE	-0.199455	0.582704	0.819177	0.732131	6065	23	6042	FALSE	NA	NA	NA	NA	NA	NA	NA	NA
hematopoietic	280.1	Iron deficiency anemias, unspecified or not due to blood loss	0.179417	0.352219	1.19652	0.610479	7870	56	7814	FALSE	-0.0457777	0.431471	0.955254	0.915505	5939	38	5901	FALSE	NA	NA	NA	NA	NA	NA	NA	NA
neoplasms	191	Manlignant and unknown neoplasms of brain and nervous system	-0.245705	0.489487	0.782153	0.615692	8387	33	8354	FALSE	-0.276863	0.500868	0.758159	0.580424	6327	31	6296	FALSE	NA	NA	NA	NA	NA	NA	NA	NA
sense organs	366.2	Senile cataract	0.192929	0.384955	1.2128	0.61625	8374	57	8317	FALSE	0.0014859	0.405152	1.00149	0.997074	6316	52	6264	FALSE	NA	NA	NA	NA	NA	NA	NA	NA
genitourinary	619.4	Noninflammatory disorders of vagina	-0.322996	0.647102	0.723976	0.617679	8351	22	8329	FALSE	NA	NA	NA	NA	NA	NA	NA	NA	NA	NA	NA	NA	NA	NA	NA	NA
neurological	348.9	Other conditions of brain, NOS	0.20544	0.412825	1.22807	0.618735	6834	67	6767	FALSE	0.199701	0.422934	1.22104	0.636799	5071	56	5015	FALSE	NA	NA	NA	NA	NA	NA	NA	NA
digestive	540.11	Acute appendicitis	-0.20324	0.409922	0.816082	0.620034	8371	55	8316	FALSE	-0.375104	0.444133	0.687218	0.398348	6311	46	6265	FALSE	NA	NA	NA	NA	NA	NA	NA	NA
digestive	565	Anal and rectal conditions	-0.209936	0.427512	0.810636	0.623381	8164	44	8120	FALSE	-0.00716497	0.437125	0.992861	0.986922	6150	34	6116	FALSE	NA	NA	NA	NA	NA	NA	NA	NA
dermatologic	695	Erythematous conditions	-0.212865	0.437122	0.808266	0.626281	7927	44	7883	FALSE	-0.271141	0.484161	0.762509	0.575464	6019	33	5986	FALSE	NA	NA	NA	NA	NA	NA	NA	NA
dermatologic	686	Other local infections of skin and subcutaneous tissue	-0.204495	0.424859	0.815059	0.630286	7455	48	7407	FALSE	-0.168806	0.463351	0.844673	0.715622	5642	34	5608	FALSE	NA	NA	NA	NA	NA	NA	NA	NA
infectious diseases	110	Dermatophytosis / Dermatomycosis	-0.14363	0.299515	0.866208	0.631554	7916	117	7799	FALSE	-0.211266	0.396917	0.809558	0.59454	6058	52	6006	FALSE	0.14977	0.467599	1.16157	0.748744	1143	61	1082	FALSE
injuries & poisonings	800.1	Fracture of neck of femur	0.24867	0.520385	1.28232	0.632752	6837	25	6812	FALSE	NA	NA	NA	NA	NA	NA	NA	NA	NA	NA	NA	NA	NA	NA	NA	NA
genitourinary	614.5	Inflammatory disease of cervix, vagina, and vulva	-0.230202	0.485055	0.794373	0.63508	8335	39	8296	FALSE	-0.0739781	0.512198	0.928692	0.885159	6298	28	6270	FALSE	NA	NA	NA	NA	NA	NA	NA	NA
respiratory	474.2	Chronic tonsillitis and adenoiditis	-0.0703548	0.148403	0.932063	0.635444	6350	455	5895	FALSE	-0.247153	0.165978	0.781021	0.136468	4823	348	4475	FALSE	-0.0366441	0.491822	0.964019	0.940607	908	73	835	FALSE
endocrine/metabolic	277	Other disorders of metabolism	-0.209462	0.44283	0.81102	0.636207	8338	44	8294	FALSE	-0.0817949	0.453586	0.921461	0.856894	6298	37	6261	FALSE	NA	NA	NA	NA	NA	NA	NA	NA
infectious diseases	79.9	Viremia, NOS	0.165841	0.351434	1.18039	0.636999	6778	67	6711	FALSE	-0.412553	0.418762	0.661958	0.324539	5216	45	5171	FALSE	NA	NA	NA	NA	NA	NA	NA	NA
congenital anomalies	747.2	Congenital anomalies of peripheral vascular system	-0.290536	0.622667	0.747862	0.640786	8035	24	8011	FALSE	-0.385426	0.635832	0.680161	0.544397	6058	20	6038	FALSE	NA	NA	NA	NA	NA	NA	NA	NA
congenital anomalies	758	Chromosomal anomalies and genetic disorders	-0.146659	0.319887	0.863588	0.646614	8119	84	8035	FALSE	-0.42527	0.364307	0.653593	0.243074	6100	71	6029	FALSE	NA	NA	NA	NA	NA	NA	NA	NA
neurological	356	Hereditary and idiopathic peripheral neuropathy	-0.246973	0.542278	0.781162	0.648796	8347	28	8319	FALSE	-1.04203	0.727426	0.352739	0.152005	6290	23	6267	FALSE	NA	NA	NA	NA	NA	NA	NA	NA
genitourinary	599.2	Retention of urine	-0.27968	0.619675	0.756026	0.651749	7539	23	7516	FALSE	NA	NA	NA	NA	NA	NA	NA	NA	NA	NA	NA	NA	NA	NA	NA	NA
dermatologic	694	Dyschromia and Vitiligo	-0.219245	0.492189	0.803125	0.655995	7920	37	7883	FALSE	-0.724155	0.62519	0.484734	0.246743	6014	28	5986	FALSE	NA	NA	NA	NA	NA	NA	NA	NA
dermatologic	681.1	Cellulitis and abscess of fingers/toes	-0.188686	0.42643	0.828047	0.658144	7451	44	7407	FALSE	-0.737552	0.552193	0.478283	0.181655	5641	33	5608	FALSE	NA	NA	NA	NA	NA	NA	NA	NA
injuries & poisonings	963	Poisoning by primarily systemic agents	-0.310024	0.701762	0.733429	0.658649	7783	26	7757	FALSE	-0.228615	0.708458	0.795635	0.746927	5831	23	5808	FALSE	NA	NA	NA	NA	NA	NA	NA	NA
dermatologic	703.1	Ingrowing nail	0.200849	0.455071	1.22244	0.658954	8222	30	8192	FALSE	0.193506	0.461571	1.2135	0.675046	6210	29	6181	FALSE	NA	NA	NA	NA	NA	NA	NA	NA
genitourinary	592	Cystitis and urethritis	-0.214769	0.489004	0.806728	0.660519	7712	33	7679	FALSE	-0.396518	0.552223	0.672658	0.472733	5787	28	5759	FALSE	NA	NA	NA	NA	NA	NA	NA	NA
respiratory	470	Septal Deviations/Turbinate Hypertrophy	-0.102368	0.233847	0.902697	0.661561	6048	153	5895	FALSE	-0.286925	0.266874	0.750568	0.282316	4589	114	4475	FALSE	0.359491	0.599737	1.4326	0.548896	864	29	835	FALSE
psychiatric disorders	297.2	Suicide or self-inflicted injury	0.272266	0.625447	1.31294	0.663334	6520	24	6496	FALSE	0.214277	0.63158	1.23897	0.734405	4831	22	4809	FALSE	NA	NA	NA	NA	NA	NA	NA	NA
digestive	555.1	Regional enteritis	-0.197793	0.457785	0.820539	0.665694	7314	37	7277	FALSE	-0.210257	0.469235	0.810376	0.654092	5519	33	5486	FALSE	NA	NA	NA	NA	NA	NA	NA	NA
symptoms	771.1	Swelling of limb	-0.116598	0.269923	0.889943	0.665765	8212	118	8094	FALSE	-0.0759244	0.287446	0.926886	0.791677	6195	83	6112	FALSE	-1.68178	1.09802	0.186043	0.12561	1275	31	1244	FALSE
respiratory	512.2	Painful respiration	-0.267716	0.624663	0.765125	0.668231	5974	22	5952	FALSE	NA	NA	NA	NA	NA	NA	NA	NA	NA	NA	NA	NA	NA	NA	NA	NA
genitourinary	614	Inflammatory diseases of female pelvic organs	-0.189332	0.447194	0.827512	0.67202	8343	47	8296	FALSE	-0.182415	0.509146	0.833255	0.720137	6301	31	6270	FALSE	NA	NA	NA	NA	NA	NA	NA	NA
genitourinary	593	Hematuria	-0.148583	0.351228	0.861929	0.672268	7746	67	7679	FALSE	-0.150613	0.375579	0.86018	0.688408	5814	55	5759	FALSE	NA	NA	NA	NA	NA	NA	NA	NA
genitourinary	626.12	Excessive or frequent menstruation	0.199174	0.470856	1.22039	0.672292	8169	31	8138	FALSE	0.477127	0.49648	1.61144	0.336542	6159	22	6137	FALSE	NA	NA	NA	NA	NA	NA	NA	NA
circulatory system	427.7	Tachycardia NOS	-0.100357	0.244498	0.904514	0.681467	7638	141	7497	FALSE	-0.158417	0.267657	0.853493	0.553939	5716	113	5603	FALSE	NA	NA	NA	NA	NA	NA	NA	NA
pregnancy complications	656.2	Respiratory conditions of fetus and newborn	0.149953	0.368798	1.16178	0.684303	7946	197	7749	FALSE	0.520224	0.375594	1.6824	0.166031	6031	138	5893	FALSE	-0.884545	1.27188	0.412902	0.486766	1219	45	1174	FALSE
infectious diseases	41.12	Methicillin resistant Staphylococcus aureus	-0.244305	0.608137	0.783249	0.687885	7918	22	7896	FALSE	NA	NA	NA	NA	NA	NA	NA	NA	NA	NA	NA	NA	NA	NA	NA	NA
congenital anomalies	758.1	Chromosomal anomalies	-0.124497	0.320764	0.882941	0.697921	8117	82	8035	FALSE	-0.42232	0.365051	0.655524	0.247321	6099	70	6029	FALSE	NA	NA	NA	NA	NA	NA	NA	NA
endocrine/metabolic	259	Other endocrine disorders	-0.237658	0.636015	0.788472	0.708652	8038	21	8017	FALSE	-0.292666	0.642006	0.746271	0.648489	6046	20	6026	FALSE	NA	NA	NA	NA	NA	NA	NA	NA
circulatory system	433.2	Occlusion of cerebral arteries	-0.177271	0.477187	0.837553	0.710272	8277	34	8243	FALSE	0.0168982	0.484857	1.01704	0.972198	6236	28	6208	FALSE	NA	NA	NA	NA	NA	NA	NA	NA
respiratory	472	Chronic pharyngitis and nasopharyngitis	0.0739955	0.203575	1.0768	0.716246	6081	186	5895	FALSE	-0.29838	0.238048	0.742019	0.210044	4611	136	4475	FALSE	0.186392	0.592092	1.20489	0.752912	868	33	835	FALSE
sense organs	381.9	Otorrhea	0.163322	0.459537	1.17742	0.722285	6602	39	6563	FALSE	-0.0670696	0.509718	0.93513	0.895315	5012	33	4979	FALSE	NA	NA	NA	NA	NA	NA	NA	NA
dermatologic	689	Disorder of skin and subcutaneous tissue NOS	0.157479	0.45139	1.17056	0.727184	8311	34	8277	FALSE	-0.0393122	0.536881	0.96145	0.941628	6269	24	6245	FALSE	NA	NA	NA	NA	NA	NA	NA	NA
musculoskeletal	714	Rheumatoid arthritis and other inflammatory polyarthropathies	-0.163149	0.467928	0.849464	0.727342	8282	36	8246	FALSE	0.050316	0.483218	1.0516	0.917069	6259	28	6231	FALSE	NA	NA	NA	NA	NA	NA	NA	NA
musculoskeletal	740.11	Osteoarthrosis, localized, primary	-0.138157	0.399365	0.870962	0.729386	8307	55	8252	FALSE	-0.0591201	0.417817	0.942594	0.887477	6256	44	6212	FALSE	NA	NA	NA	NA	NA	NA	NA	NA
respiratory	480.1	Bacterial pneumonia	-0.127795	0.375124	0.880034	0.733349	6896	56	6840	FALSE	-0.042542	0.404398	0.95835	0.916219	5247	44	5203	FALSE	NA	NA	NA	NA	NA	NA	NA	NA
musculoskeletal	710	Osteomyelitis, periostitis, and other infections involving bone	-0.135893	0.403646	0.872936	0.73637	8210	52	8158	FALSE	-0.0920002	0.445094	0.912105	0.836245	6193	37	6156	FALSE	NA	NA	NA	NA	NA	NA	NA	NA
pregnancy complications	656.8	Perinatal jaundice	0.10821	0.325522	1.11428	0.739573	7950	201	7749	FALSE	0.488429	0.355811	1.62975	0.169839	6024	131	5893	FALSE	-0.331994	1.07627	0.717492	0.757726	1215	41	1174	FALSE
sense organs	371	Inflammation of the eye	-0.0929404	0.279751	0.911248	0.739719	7621	107	7514	FALSE	-0.382427	0.350121	0.682204	0.274714	5820	74	5746	FALSE	0.314396	0.784558	1.36943	0.688619	1114	20	1094	FALSE
genitourinary	599	Other symptoms/disorders or the urinary system	0.0537522	0.161897	1.05522	0.739878	7836	320	7516	FALSE	-0.0351524	0.180002	0.965458	0.845167	5915	244	5671	FALSE	0.57825	0.406813	1.78292	0.155197	1204	61	1143	FALSE
dermatologic	704.8	Other specified diseases of hair and hair follicles	0.194039	0.591444	1.21414	0.742853	8213	21	8192	FALSE	NA	NA	NA	NA	NA	NA	NA	NA	NA	NA	NA	NA	NA	NA	NA	NA
infectious diseases	110.13	Dermatophytosis of the body	-0.160453	0.492286	0.851757	0.744473	7837	38	7799	FALSE	-0.0679727	0.561078	0.934286	0.903575	6029	23	6006	FALSE	NA	NA	NA	NA	NA	NA	NA	NA
musculoskeletal	738.4	Acquired spondylolisthesis	0.166053	0.513065	1.18064	0.746203	7755	24	7731	FALSE	0.212661	0.520074	1.23696	0.68261	5815	22	5793	FALSE	NA	NA	NA	NA	NA	NA	NA	NA
digestive	564	Functional digestive disorders	-0.0914191	0.284338	0.912635	0.74782	7366	89	7277	FALSE	-0.240345	0.299653	0.786357	0.422509	5568	82	5486	FALSE	NA	NA	NA	NA	NA	NA	NA	NA
neurological	338.2	Chronic pain	-0.0857942	0.26962	0.917783	0.750331	7977	108	7869	FALSE	-0.389908	0.299734	0.677119	0.193311	5988	86	5902	FALSE	NA	NA	NA	NA	NA	NA	NA	NA
digestive	532	Dysphagia	0.0713915	0.227992	1.074	0.754181	7436	156	7280	FALSE	0.0410152	0.241946	1.04187	0.865386	5576	133	5443	FALSE	NA	NA	NA	NA	NA	NA	NA	NA
sense organs	370	Keratitis	0.170684	0.564769	1.18612	0.762485	7534	20	7514	FALSE	NA	NA	NA	NA	NA	NA	NA	NA	NA	NA	NA	NA	NA	NA	NA	NA
dermatologic	947	Urticaria	-0.126227	0.418196	0.881414	0.762776	7091	50	7041	FALSE	-0.479816	0.493064	0.618897	0.330488	5468	35	5433	FALSE	NA	NA	NA	NA	NA	NA	NA	NA
dermatologic	707	Chronic ulcer of skin	-0.154321	0.513364	0.856997	0.763714	8401	29	8372	FALSE	-0.123878	0.573552	0.883488	0.829001	6337	22	6315	FALSE	NA	NA	NA	NA	NA	NA	NA	NA
circulatory system	427.3	Other specified cardiac dysrhythmias	0.0838738	0.285714	1.08749	0.769096	7586	89	7497	FALSE	0.0801462	0.318736	1.08345	0.801466	5674	71	5603	FALSE	NA	NA	NA	NA	NA	NA	NA	NA
sense organs	377	Disorders of optic nerve and visual pathways	0.120143	0.414322	1.12766	0.771836	7641	38	7603	FALSE	0.105186	0.455504	1.11092	0.817375	5727	31	5696	FALSE	NA	NA	NA	NA	NA	NA	NA	NA
endocrine/metabolic	255.21	Glucocorticoid deficiency	0.157306	0.544212	1.17035	0.772541	8038	21	8017	FALSE	-0.0237023	0.560738	0.976576	0.966284	6047	21	6026	FALSE	NA	NA	NA	NA	NA	NA	NA	NA
symptoms	765	Cervical radiculitis	-0.1795	0.658052	0.835688	0.785027	8308	20	8288	FALSE	NA	NA	NA	NA	NA	NA	NA	NA	NA	NA	NA	NA	NA	NA	NA	NA
congenital anomalies	756	Other congenital musculoskeletal anomalies	-0.0894857	0.328311	0.914401	0.785189	8134	74	8060	FALSE	-0.0405783	0.330289	0.960234	0.90222	6127	70	6057	FALSE	NA	NA	NA	NA	NA	NA	NA	NA
sense organs	371.2	Conjunctivitis, noninfectious	-0.112179	0.441315	0.893884	0.799346	7555	41	7514	FALSE	-0.430661	0.537556	0.650079	0.423047	5777	31	5746	FALSE	NA	NA	NA	NA	NA	NA	NA	NA
sense organs	360	Disorders of the globe	-0.148196	0.58356	0.862262	0.799534	8205	23	8182	FALSE	NA	NA	NA	NA	NA	NA	NA	NA	NA	NA	NA	NA	NA	NA	NA	NA
respiratory	519.8	Other diseases of respiratory system, NEC	-0.138116	0.556355	0.870998	0.80394	8138	27	8111	FALSE	-0.00938062	0.577941	0.990663	0.98705	6135	21	6114	FALSE	NA	NA	NA	NA	NA	NA	NA	NA
genitourinary	792	Abnormal Papanicolaou smear of cervix and cervical HPV	0.135563	0.549332	1.14518	0.80508	8362	22	8340	FALSE	NA	NA	NA	NA	NA	NA	NA	NA	NA	NA	NA	NA	NA	NA	NA	NA
genitourinary	792.1	Papanicolaou smear of cervix or vagina with atypical squamous cells	0.135563	0.549332	1.14518	0.80508	8362	22	8340	FALSE	NA	NA	NA	NA	NA	NA	NA	NA	NA	NA	NA	NA	NA	NA	NA	NA
genitourinary	614.52	Vaginitis and vulvovaginitis	-0.120678	0.490767	0.886319	0.805762	8332	36	8296	FALSE	0.0708734	0.523146	1.07345	0.892236	6295	25	6270	FALSE	NA	NA	NA	NA	NA	NA	NA	NA
circulatory system	446	Polyarteritis nodosa and allied conditions	0.139038	0.578545	1.14917	0.810079	8308	21	8287	FALSE	NA	NA	NA	NA	NA	NA	NA	NA	NA	NA	NA	NA	NA	NA	NA	NA
infectious diseases	81	Infection/inflammation of internal prosthetic device; implant; and graft	-0.0979495	0.418345	0.906695	0.81488	8353	46	8307	FALSE	0.126506	0.430714	1.13486	0.768977	6297	38	6259	FALSE	NA	NA	NA	NA	NA	NA	NA	NA
digestive	528.1	Stomatitis and mucositis	-0.117013	0.502771	0.889574	0.815967	8196	32	8164	FALSE	-0.310953	0.584769	0.732748	0.594896	6185	26	6159	FALSE	NA	NA	NA	NA	NA	NA	NA	NA
musculoskeletal	727.1	Synovitis and tenosynovitis	-0.0977224	0.430248	0.906901	0.820322	7743	41	7702	FALSE	0.106887	0.442486	1.11281	0.809121	5812	33	5779	FALSE	NA	NA	NA	NA	NA	NA	NA	NA
digestive	536	Disorders of function of stomach	-0.0972083	0.429981	0.907367	0.821143	8075	44	8031	FALSE	-0.405642	0.49013	0.666549	0.407885	6081	39	6042	FALSE	NA	NA	NA	NA	NA	NA	NA	NA
sense organs	366	Cataract	0.074561	0.331624	1.07741	0.822107	8390	73	8317	FALSE	0.015126	0.3473	1.01524	0.965261	6330	66	6264	FALSE	NA	NA	NA	NA	NA	NA	NA	NA
sense organs	374	Other disorders of eyelids	-0.0957447	0.443423	0.908696	0.829049	7554	40	7514	FALSE	-0.279607	0.484205	0.756081	0.563632	5781	35	5746	FALSE	NA	NA	NA	NA	NA	NA	NA	NA
musculoskeletal	742.9	Other derangement of joint	0.0889619	0.414551	1.09304	0.830081	7836	38	7798	FALSE	0.0615538	0.423927	1.06349	0.884554	5906	35	5871	FALSE	NA	NA	NA	NA	NA	NA	NA	NA
endocrine/metabolic	244.2	Acquired hypothyroidism	-0.0896434	0.422183	0.914257	0.831847	8140	42	8098	FALSE	-0.144469	0.432637	0.865482	0.738435	6108	39	6069	FALSE	NA	NA	NA	NA	NA	NA	NA	NA
digestive	535.9	Gastritis and duodenitis, NOS	-0.13385	0.641557	0.874721	0.834734	8054	23	8031	FALSE	-0.213847	0.665163	0.807472	0.747835	6062	20	6042	FALSE	NA	NA	NA	NA	NA	NA	NA	NA
respiratory	495.1	Chronic obstructive asthma	-0.156594	0.758534	0.855051	0.836445	7176	21	7155	FALSE	NA	NA	NA	NA	NA	NA	NA	NA	NA	NA	NA	NA	NA	NA	NA	NA
digestive	520.2	Disturbances in tooth eruption	0.0676934	0.329635	1.07004	0.837292	7887	64	7823	FALSE	0.399872	0.342184	1.49163	0.242569	5978	50	5928	FALSE	NA	NA	NA	NA	NA	NA	NA	NA
musculoskeletal	729	Other disorders of soft tissues	0.0542812	0.268283	1.05578	0.83966	7806	104	7702	FALSE	0.0565514	0.281479	1.05818	0.840771	5856	77	5779	FALSE	-16.247	1049.23	8.79045e-08	0.987646	1241	24	1217	FALSE
digestive	520	Disorders of tooth development	0.0640473	0.318944	1.06614	0.840847	7891	68	7823	FALSE	0.365404	0.330827	1.4411	0.269368	5982	54	5928	FALSE	NA	NA	NA	NA	NA	NA	NA	NA
infectious diseases	54	Herpes simplex	-0.0969963	0.483158	0.907559	0.84089	6744	33	6711	FALSE	-0.331499	0.515696	0.717847	0.520342	5199	28	5171	FALSE	NA	NA	NA	NA	NA	NA	NA	NA
psychiatric disorders	316	Substance addiction and disorders	-0.0452901	0.227087	0.95572	0.841919	8079	146	7933	FALSE	-0.0605886	0.234133	0.94121	0.795806	6077	129	5948	FALSE	NA	NA	NA	NA	NA	NA	NA	NA
musculoskeletal	737	Curvature of spine	-0.0480649	0.245732	0.953072	0.844924	7856	125	7731	FALSE	0.135148	0.257611	1.14471	0.599848	5893	100	5793	FALSE	NA	NA	NA	NA	NA	NA	NA	NA
congenital anomalies	750.21	Congenital anomalies of intestine	0.112552	0.575836	1.11913	0.845034	7795	30	7765	FALSE	0.282971	0.58483	1.32707	0.628491	5866	24	5842	FALSE	NA	NA	NA	NA	NA	NA	NA	NA
musculoskeletal	736	Other acquired deformities of limbs	-0.0753891	0.396273	0.927383	0.849117	7783	52	7731	FALSE	-0.389891	0.46314	0.677131	0.399877	5834	41	5793	FALSE	NA	NA	NA	NA	NA	NA	NA	NA
pregnancy complications	656.5	Hematological disorders of newborn	0.228754	1.30772	1.25703	0.861138	7807	58	7749	FALSE	0.374338	1.29612	1.45403	0.772724	5930	37	5893	FALSE	-4.9039	211.667	0.00741757	0.981516	1194	20	1174	FALSE
sense organs	362.1	Retinopathy of prematurity	0.110304	0.632902	1.11662	0.861643	8215	37	8178	FALSE	0.620678	0.672798	1.86019	0.356251	6196	23	6173	FALSE	NA	NA	NA	NA	NA	NA	NA	NA
pregnancy complications	656.7	Conditions involving the integument and temperature regulation of fetus and newborn	0.0983092	0.564724	1.1033	0.8618	7805	56	7749	FALSE	0.19714	0.577853	1.21791	0.732984	5931	38	5893	FALSE	NA	NA	NA	NA	NA	NA	NA	NA
congenital anomalies	755.6	Other congenital anomalies of lower limb, including pelvic girdle	0.08108	0.479421	1.08446	0.865702	8093	33	8060	FALSE	0.188218	0.497859	1.2071	0.70539	6084	27	6057	FALSE	NA	NA	NA	NA	NA	NA	NA	NA
dermatologic	704	Diseases of hair and hair follicles	-0.0645438	0.384269	0.937495	0.866611	8247	55	8192	FALSE	-0.210273	0.440619	0.810363	0.633204	6220	39	6181	FALSE	NA	NA	NA	NA	NA	NA	NA	NA
injuries & poisonings	818	Intracranial hemorrhage (injury)	-0.0827097	0.504945	0.920618	0.869889	8005	30	7975	FALSE	0.00117386	0.519395	1.00117	0.998197	6015	25	5990	FALSE	NA	NA	NA	NA	NA	NA	NA	NA
digestive	555	Inflammatory bowel disease and other gastroenteritis and colitis	-0.0664243	0.406202	0.935734	0.870105	7322	45	7277	FALSE	-0.0665131	0.418548	0.935651	0.873737	5525	39	5486	FALSE	NA	NA	NA	NA	NA	NA	NA	NA
respiratory	509.8	Dependence on respirator [Ventilator] or supplemental oxygen	-0.0805592	0.499017	0.9226	0.87175	7819	33	7786	FALSE	-0.0643802	0.522156	0.937648	0.901872	5902	26	5876	FALSE	NA	NA	NA	NA	NA	NA	NA	NA
musculoskeletal	735	Acquired foot deformities	0.0515294	0.341209	1.05288	0.87996	7795	64	7731	FALSE	0.0718741	0.38081	1.07452	0.850297	5841	48	5793	FALSE	NA	NA	NA	NA	NA	NA	NA	NA
endocrine/metabolic	250.42	Other abnormal glucose	-0.0759043	0.510555	0.926905	0.881814	8102	30	8072	FALSE	-0.54119	0.592173	0.582055	0.360766	6096	22	6074	FALSE	NA	NA	NA	NA	NA	NA	NA	NA
genitourinary	626.1	Irregular menstrual cycle/bleeding	-0.0468552	0.317474	0.954226	0.882668	8221	83	8138	FALSE	-0.159315	0.379765	0.852727	0.674843	6193	56	6137	FALSE	0.775266	0.640072	2.17117	0.225812	1285	20	1265	FALSE
respiratory	513.3	Hypoventilation	0.0559385	0.383497	1.05753	0.884029	8168	68	8100	FALSE	0.114944	0.410251	1.12181	0.779339	6188	59	6129	FALSE	NA	NA	NA	NA	NA	NA	NA	NA
pregnancy complications	656.6	Perinatal disorders of digestive system	0.137489	1.01031	1.14739	0.891753	7778	29	7749	FALSE	NA	NA	NA	NA	NA	NA	NA	NA	NA	NA	NA	NA	NA	NA	NA	NA
pregnancy complications	656.3	Endocrine and metabolic disturbances of fetus and newborn	-0.0924752	0.686098	0.911672	0.892782	7816	67	7749	FALSE	-0.367916	0.816252	0.692175	0.652178	5935	42	5893	FALSE	-14.2747	1211	6.31792e-07	0.990595	1195	21	1174	FALSE
digestive	578.8	Hemorrhage of rectum and anus	-0.0488201	0.366467	0.952352	0.894021	7904	55	7849	FALSE	0.104641	0.374948	1.11031	0.780182	5956	46	5910	FALSE	NA	NA	NA	NA	NA	NA	NA	NA
congenital anomalies	748	Anomalies of respiratory system, congenital	-0.0702958	0.53726	0.932118	0.895901	8038	52	7986	FALSE	-0.101933	0.654411	0.90309	0.87622	6056	33	6023	FALSE	NA	NA	NA	NA	NA	NA	NA	NA
dermatologic	694.2	Other dyschromia	0.0553655	0.500826	1.05693	0.911974	7914	31	7883	FALSE	-0.389891	0.636202	0.677131	0.539982	6008	22	5986	FALSE	NA	NA	NA	NA	NA	NA	NA	NA
sense organs	367.9	Blindness and low vision	0.0486651	0.443781	1.04987	0.912679	7848	32	7816	FALSE	-0.19276	0.523423	0.82468	0.712673	5930	25	5905	FALSE	NA	NA	NA	NA	NA	NA	NA	NA
genitourinary	599.3	Dysuria	-0.0282986	0.259248	0.972098	0.913079	7644	128	7516	FALSE	-0.122675	0.287779	0.884551	0.669901	5764	93	5671	FALSE	0.223675	0.666086	1.25066	0.737019	1170	27	1143	FALSE
sense organs	380.1	Otitis externa	0.0339467	0.311125	1.03453	0.913116	8004	75	7929	FALSE	0.0270823	0.341214	1.02745	0.936738	6047	61	5986	FALSE	NA	NA	NA	NA	NA	NA	NA	NA
circulatory system	430.2	Intracerebral hemorrhage	0.0587523	0.548891	1.06051	0.914759	8269	26	8243	FALSE	0.246018	0.575354	1.27892	0.668946	6229	21	6208	FALSE	NA	NA	NA	NA	NA	NA	NA	NA
dermatologic	702.1	Actinic keratosis	0.0574472	0.580617	1.05913	0.921185	8375	20	8355	FALSE	NA	NA	NA	NA	NA	NA	NA	NA	NA	NA	NA	NA	NA	NA	NA	NA
endocrine/metabolic	279	Disorders involving the immune mechanism	-0.0378232	0.394371	0.962883	0.923594	8360	53	8307	FALSE	-0.114173	0.408262	0.892104	0.779741	6303	49	6254	FALSE	NA	NA	NA	NA	NA	NA	NA	NA
infectious diseases	112	Candidiasis	-0.0308595	0.323595	0.969612	0.924025	7894	95	7799	FALSE	0.0640489	0.382268	1.06614	0.866937	6066	60	6006	FALSE	0.185178	0.664363	1.20343	0.780452	1111	29	1082	FALSE
sense organs	371.3	Inflammation of eyelids	0.0358381	0.38184	1.03649	0.925223	7569	55	7514	FALSE	-0.415806	0.506372	0.659808	0.411562	5784	38	5746	FALSE	NA	NA	NA	NA	NA	NA	NA	NA
genitourinary	585.1	Acute renal failure	-0.0278252	0.312445	0.972558	0.929037	8066	85	7981	FALSE	-0.0726593	0.347539	0.929918	0.834395	6061	62	5999	FALSE	NA	NA	NA	NA	NA	NA	NA	NA
endocrine/metabolic	253.2	Pituitary hypofunction	0.0364084	0.437972	1.03708	0.933749	8053	36	8017	FALSE	-0.21073	0.48269	0.809993	0.662421	6059	33	6026	FALSE	NA	NA	NA	NA	NA	NA	NA	NA
infectious diseases	8	Intestinal infection	0.0283652	0.341548	1.02877	0.933813	8077	82	7995	FALSE	-0.423963	0.465232	0.654448	0.36214	6123	51	6072	FALSE	NA	NA	NA	NA	NA	NA	NA	NA
pregnancy complications	656	Other perinatal conditions of fetus or newborn	0.0193332	0.234797	1.01952	0.934376	8140	391	7749	FALSE	0.329863	0.250052	1.39078	0.187109	6161	268	5893	FALSE	-1.51283	1.10076	0.220285	0.169332	1255	81	1174	FALSE
circulatory system	427.9	Palpitations	0.0178623	0.218817	1.01802	0.93494	7649	152	7497	FALSE	-0.00441882	0.224959	0.995591	0.984328	5742	139	5603	FALSE	NA	NA	NA	NA	NA	NA	NA	NA
psychiatric disorders	291.4	Specific nonpsychotic psychiatric disorders due to brain damage	0.0385237	0.505322	1.03928	0.939231	7625	29	7596	FALSE	-0.080796	0.570495	0.922382	0.887377	5708	22	5686	FALSE	NA	NA	NA	NA	NA	NA	NA	NA
musculoskeletal	740.9	Osteoarthrosis NOS	0.0344608	0.527892	1.03506	0.947951	8279	27	8252	FALSE	0.249777	0.541005	1.28374	0.644303	6234	22	6212	FALSE	NA	NA	NA	NA	NA	NA	NA	NA
musculoskeletal	742	Derangement of joint, non-traumatic	0.0233894	0.364751	1.02367	0.948871	7850	52	7798	FALSE	0.023142	0.374891	1.02341	0.950778	5917	46	5871	FALSE	NA	NA	NA	NA	NA	NA	NA	NA
endocrine/metabolic	259.3	Delay in sexual development and puberty NEC	0.0318172	0.497846	1.03233	0.949042	8045	28	8017	FALSE	0.00515442	0.503465	1.00517	0.991831	6053	27	6026	FALSE	NA	NA	NA	NA	NA	NA	NA	NA
symptoms	770	Myalgia and myositis unspecified	0.0246201	0.396961	1.02493	0.950546	8310	46	8264	FALSE	-0.165803	0.443545	0.847213	0.708544	6275	39	6236	FALSE	NA	NA	NA	NA	NA	NA	NA	NA
dermatologic	702	Degenerative skin conditions and other dermatoses	0.027818	0.468661	1.02821	0.952668	8091	33	8058	FALSE	-0.162819	0.499195	0.849745	0.744302	6115	31	6084	FALSE	NA	NA	NA	NA	NA	NA	NA	NA
hematopoietic	280	Iron deficiency anemias	-0.0186421	0.333604	0.981531	0.955437	7884	70	7814	FALSE	-0.173251	0.401448	0.840926	0.666057	5949	48	5901	FALSE	NA	NA	NA	NA	NA	NA	NA	NA
respiratory	496	Chronic airway obstruction	-0.0203272	0.373603	0.979878	0.95661	7212	57	7155	FALSE	0.0503942	0.398287	1.05169	0.899315	5546	46	5500	FALSE	NA	NA	NA	NA	NA	NA	NA	NA
neurological	357	Inflammatory and toxic neuropathy	0.0241608	0.506294	1.02446	0.961939	8347	28	8319	FALSE	-0.362081	0.563968	0.696226	0.520858	6292	25	6267	FALSE	NA	NA	NA	NA	NA	NA	NA	NA
endocrine/metabolic	244	Hypothyroidism	0.0100322	0.214729	1.01008	0.962736	8259	161	8098	FALSE	0.00657773	0.2198	1.0066	0.976126	6219	150	6069	FALSE	NA	NA	NA	NA	NA	NA	NA	NA
infectious diseases	110.1	Dermatophytosis	0.0136298	0.303376	1.01372	0.964165	7903	104	7799	FALSE	0.0123397	0.405192	1.01242	0.975705	6049	43	6006	FALSE	0.225975	0.47009	1.25354	0.630726	1139	57	1082	FALSE
digestive	578	Gastrointestinal hemorrhage	-0.00933893	0.241734	0.990705	0.969183	7982	133	7849	FALSE	0.141042	0.247513	1.15147	0.568787	6021	111	5910	FALSE	NA	NA	NA	NA	NA	NA	NA	NA
musculoskeletal	733.8	Malunion and nonunion of fracture	-0.0146412	0.46503	0.985465	0.974883	7480	31	7449	FALSE	-0.129788	0.50573	0.878281	0.79746	5605	28	5577	FALSE	NA	NA	NA	NA	NA	NA	NA	NA
sense organs	380.4	Impacted cerumen	-0.00733529	0.26479	0.992692	0.9779	8046	117	7929	FALSE	-0.163543	0.31196	0.84913	0.600109	6067	81	5986	FALSE	0.740675	0.593316	2.09735	0.211897	1262	23	1239	FALSE
congenital anomalies	755.61	Congenital hip dysplasia and deformity	0.0144767	0.529129	1.01458	0.978173	8088	28	8060	FALSE	0.14365	0.548573	1.15448	0.793428	6080	23	6057	FALSE	NA	NA	NA	NA	NA	NA	NA	NA
neoplasms	198	Secondary malignant neoplasm	-22.1415	1010.86	2.42145e-10	0.982525	8087	28	8059	FALSE	-24.7436	1114.47	1.79465e-11	0.982287	6081	23	6058	FALSE	NA	NA	NA	NA	NA	NA	NA	NA
pregnancy complications	657	Infections specific to the perinatal period	-16.4953	792.863	6.85806e-08	0.983401	8317	42	8275	FALSE	-15.0141	852.06	3.01617e-07	0.985941	6282	24	6258	FALSE	NA	NA	NA	NA	NA	NA	NA	NA
dermatologic	686.2	Impetigo	-15.7136	763.817	1.49857e-07	0.983587	7435	28	7407	FALSE	NA	NA	NA	NA	NA	NA	NA	NA	NA	NA	NA	NA	NA	NA	NA	NA
musculoskeletal	737.3	Kyphoscoliosis and scoliosis	-0.00466644	0.252785	0.995344	0.985272	7846	115	7731	FALSE	0.196858	0.265472	1.21757	0.458366	5885	92	5793	FALSE	NA	NA	NA	NA	NA	NA	NA	NA
neurological	342	Hemiplegia	-0.012588	0.687688	0.987491	0.985396	6793	26	6767	FALSE	0.23378	0.698705	1.26337	0.737934	5035	20	5015	FALSE	NA	NA	NA	NA	NA	NA	NA	NA
digestive	575	Other biliary tract disease	-18.3785	1075.12	1.04305e-08	0.986361	8366	21	8345	FALSE	NA	NA	NA	NA	NA	NA	NA	NA	NA	NA	NA	NA	NA	NA	NA	NA
pregnancy complications	655.1	Abnormality in fetal heart rate or rhythm	-16.8021	1075.58	5.04578e-08	0.987536	8366	35	8331	FALSE	-15.9681	760.262	1.16177e-07	0.983243	6313	27	6286	FALSE	NA	NA	NA	NA	NA	NA	NA	NA
sense organs	369.2	Eye infection, viral	-17.1758	1186.83	3.47253e-08	0.988453	7534	20	7514	FALSE	NA	NA	NA	NA	NA	NA	NA	NA	NA	NA	NA	NA	NA	NA	NA	NA
injuries & poisonings	841	Sprains and strains of back and neck	-17.0321	1256.06	4.00924e-08	0.989181	7558	28	7530	FALSE	-16.2396	889.117	8.85599e-08	0.985428	5715	22	5693	FALSE	NA	NA	NA	NA	NA	NA	NA	NA
sense organs	388	Other disorders of ear	-16.7527	1236.05	5.30122e-08	0.989186	7650	25	7625	FALSE	-16.1057	796.782	1.01247e-07	0.983873	5774	21	5753	FALSE	NA	NA	NA	NA	NA	NA	NA	NA
respiratory	473	Diseases of the larynx and vocal cords	0.00318077	0.263213	1.00319	0.990358	6004	109	5895	FALSE	-0.00296011	0.282534	0.997044	0.991641	4562	87	4475	FALSE	NA	NA	NA	NA	NA	NA	NA	NA
congenital anomalies	750.2	Lower gastrointestinal congenital anomalies	-0.0044241	0.519103	0.995586	0.9932	7798	33	7765	FALSE	0.150977	0.524679	1.16297	0.773537	5869	27	5842	FALSE	NA	NA	NA	NA	NA	NA	NA	NA
dermatologic	681.2	Cellulitis and abscess of face/neck	-0.00358082	0.459583	0.996426	0.993783	7442	35	7407	FALSE	0.153956	0.476582	1.16644	0.746664	5636	28	5608	FALSE	NA	NA	NA	NA	NA	NA	NA	NA
digestive	535	Gastritis and duodenitis	0.00155195	0.376157	1.00155	0.996708	8087	56	8031	FALSE	-0.149696	0.405514	0.86097	0.712015	6090	48	6042	FALSE	NA	NA	NA	NA	NA	NA	NA	NA

## Sheet: Table S3
Supplemental Table 3: Tic Disorder Psychiatric Comorbidities
PHECODE	PHENOTYPE DESCRIPTION	CASE_COUNTS	CASE_PERCENTS	CONTROL_COUNTS	CONTROL_PERCENTS	Significant in PheWAS
313	Pediatric neuropsychiatric disorders	1172	83.357	544	7.73826	TRUE
313.2	Tic disorders	1146	81.5078	6	0.0853485	TRUE
300	Anxiety disorders	416	29.5875	372	5.29161	TRUE
300.1	Anxiety disorder	341	24.2532	301	4.28165	TRUE
313.1	Attention deficit hyperactivity disorder	269	19.1323	391	5.56188	TRUE
296	Mood disorders	238	16.9275	348	4.95021	TRUE
296.2	Depression	150	10.6686	247	3.51351	TRUE
292	Neurological disorders	141	10.0284	191	2.71693	TRUE
313.3	Autism	132	9.38834	162	2.30441	TRUE
315	Develomental delays and disorders	126	8.96159	336	4.77952	TRUE
300.3	Obsessive-compulsive disorders	122	8.6771	18	0.256046	TRUE
296.22	Major depressive disorder	107	7.61024	160	2.27596	TRUE
300.11	Generalized anxiety disorder	93	6.61451	72	1.02418	TRUE
312	Conduct disorders	91	6.47226	139	1.97724	TRUE
296.1	Bipolar	80	5.6899	62	0.881935	TRUE
304	Adjustment reaction	62	4.40967	145	2.06259	TRUE
297	Suicidal ideation or attempt	58	4.12518	89	1.266	TRUE
315.2	Speech and language disorder	58	4.12518	230	3.27169	TRUE
297.1	Suicidal ideation	56	3.98293	73	1.03841	TRUE
306	Other psychiatric disorder	56	3.98293	83	1.18065	TRUE
292.5	Transient alteration of awareness	51	3.62731	32	0.455192	TRUE
295	Schizophrenia and other psychotic disorders	45	3.20057	37	0.526316	TRUE
315.3	Intellectual disability	40	2.84495	41	0.583215	TRUE
292.4	Altered mental status	33	2.34708	72	1.02418	FALSE
315.1	Learning disorder	29	2.06259	38	0.540541	TRUE
316	Substance addiction and disorders	29	2.06259	117	1.6643	FALSE
295.3	Psychosis	27	1.92034	28	0.398293	TRUE
300.9	Posttraumatic stress disorder	27	1.92034	69	0.981508	TRUE
312.3	Impulse control disorder	27	1.92034	20	0.284495	TRUE
291	Other specified nonpsychotic and/or transient psychiatric disorders	23	1.63585	52	0.739687	FALSE
292.1	Aphasia/speech disturbance	22	1.56472	66	0.938834	FALSE
300.12	Agorophobia, social phobia, and panic disorder	22	1.56472	35	0.497866	TRUE
301	Personality disorders	20	1.42248	13	0.184922	TRUE
292.6	Hallucinations	19	1.35135	11	0.156472	TRUE
295.1	Schizophrenia	17	1.2091	13	0.184922	TRUE
300.4	Dysthymic disorder	17	1.2091	19	0.27027	TRUE
318	Tobacco use disorder	17	1.2091	86	1.22333	FALSE
291.8	Alteration of consciousness	16	1.13798	27	0.384068	FALSE
301.2	Antisocial/borderline personality disorder	15	1.06686	7	0.0995733	TRUE
303	Psychogenic and somatoform disorders	15	1.06686	18	0.256046	TRUE
317	Alcohol-related disorders	14	0.995733	44	0.625889	FALSE
303.4	Somatoform disorder	13	0.924609	11	0.156472	TRUE
305.2	Eating disorder	12	0.853485	22	0.312945	TRUE
292.3	Memory loss	10	0.711238	19	0.27027	FALSE
317.1	Alcoholism	9	0.640114	30	0.426743	FALSE
292.12	Symbolic dysfunction	7	0.497866	15	0.213371	FALSE
291.4	Specific nonpsychotic psychiatric disorders due to brain damage	5	0.355619	24	0.341394	FALSE
293.1	Swelling, mass, or lump in head and neck [Space-occupying lesion, intracranial NOS]	4	0.284495	75	1.06686	FALSE
297.2	Suicide or self-inflicted injury	3	0.213371	21	0.29872	FALSE

## Sheet: Table S4
Supplemental Table 4: First Diagnosis for TD Cases and Controls.
Phenotype Group	% TD controls	% TD cases	Difference	p-value
circulatory system	3.37	1.71	1.66	0.0007*
congenital anomalies	6.61	3.93	2.69	<0.0001*
dermatologic	3.54	1.36	2.19	<0.0001*
digestive	5.13	2.93	2.2	0.0002*
endocrine/metabolic	4.94	3.85	1.09	0.0858
genitourinary	4.31	2.71	1.6	0.0047
hematopoietic	0.91	0.5	0.41	0.1491
infectious diseases	2.49	1.28	1.2	0.0044
injuries & poisonings	4.84	2.64	2.2	0.0001*
psychiatric disorders	3.5	27.27	23.77	<0.0001*
musculoskeletal	3.57	1.78	1.79	0.0003*
neoplasms	1.87	0.71	1.16	0.0013*
neurological	3.33	19.77	16.44	<0.0001*
pregnancy complications	3.4	1.86	1.54	0.0018*
respiratory	11.7	6.57	5.13	<0.0001*
sense organs	7.5	4.64	2.86	<0.0001*
symptoms	6.69	4.85	1.83	0.0085

## Sheet: Table S5
Supplemental Table 5: First Neuropsychiatric Diagnosis for TD Cases
FIRST DIAGNOSED PHENOTYPE	COUNT	PERCENT
Tics of organic origin	257	18.2788
Tourette's disorder	203	14.4381
Tic disorder NOS	149	10.5974
Tic disorder, unspecified	92	6.54339
Tourette's syndrome	59	4.1963
Chronic motor or vocal tic disorder	57	4.05405
Anxiety state unspecified	45	3.20057
Attention deficit disorder of childhood with hyperactivity	45	3.20057
Anxiety disorder, unspecified	36	2.56046
Transient tic disorder	34	2.41821
Infantile autism, current or active state	32	2.27596
Obsessive-compulsive disorders	32	2.27596
Other tic disorders	30	2.13371
Other developmental speech disorder	18	1.28023
Other tics of organic origin	17	1.2091
Attention deficit disorder of childhood without mention of hyperactivity	16	1.13798
Mixed receptive-expressive language disorder	10	0.711238
Generalized anxiety disorder	8	0.56899
Unspecified disturbance of conduct	8	0.56899
Unspecified episodic mood disorder	8	0.56899
Depressive disorder NEC	7	0.497866
Kanner's syndrome	7	0.497866
Major depressive disorder, single episode, unspecified	7	0.497866
Major depressive disorder, single episode, unspecified degree	7	0.497866
Altered mental status	6	0.426743
Attention-deficit hyperactivity disorder, unspecified type	6	0.426743
Expressive language disorder	6	0.426743
Other specified early childhood psychoses, current or active state	6	0.426743
Special symptoms or syndromes, not elsewhere classified	6	0.426743
Transient alteration of awareness	6	0.426743
Unspecified delay in development	6	0.426743
Other choreas	5	0.355619
Other specified anxiety disorders	5	0.355619
Overanxious disorder	5	0.355619
Adjustment disorder with mixed disturbance of emotions and conduct	4	0.284495
Bipolar I disorder, most recent episode (or current) unspecified	4	0.284495
Major depressive disorder, recurrent episode, unspecified degree	4	0.284495
Other conduct disorder	4	0.284495
Swelling, mass, or lump in head and neck	4	0.284495
Adjustment disorder with disturbance of conduct	3	0.213371
Adjustment disorder with mixed anxiety and depressed mood	3	0.213371
Bipolar disorder NOS	3	0.213371
Learning disorder NOS	3	0.213371
Major depressive disorder, recurrent episode, moderate degree	3	0.213371
Medical surveillance following completed treatment	3	0.213371
Obsessive-compulsive disorder, unspecified	3	0.213371
Oppositional defiant disorder of childhood or adolescence	3	0.213371
Other alteration of consciousness	3	0.213371
Separation anxiety disorder	3	0.213371
Stuttering	3	0.213371
Suicidal ideation	3	0.213371
Tics	3	0.213371
Unspecified emotional disturbance of childhood or adolescence	3	0.213371
Unspecified intellectual disability	3	0.213371
Unspecified psychosis	3	0.213371
Adjustment disorder with depressed mood	2	0.142248
Attention-deficit hyperactivity disorder, other type	2	0.142248
Attention-deficit/hyperactivity disorder, combined presentation	2	0.142248
Atypical depressive disorder	2	0.142248
Bipolar disorder NEC	2	0.142248
Language disorder NOS	2	0.142248
Major depressive disorder, recurrent episode, in partial or unspecified remission	2	0.142248
Major depressive disorder, recurrent episode, mild degree	2	0.142248
Major depressive disorder, recurrent episode, severe degree, without mention of psychotic behavior	2	0.142248
Memory loss	2	0.142248
Other specified adjustment reactions	2	0.142248
Other specified delays in development	2	0.142248
Other speech disturbance (ADDED)	2	0.142248
Paranoid type schizophrenia, unspecified state	2	0.142248
Post-traumatic stress disorder, unspecified	2	0.142248
Profound intellectual disability	2	0.142248
Stuttering NOS	2	0.142248
Unspecified adjustment reaction	2	0.142248
Unspecified nonpsychotic psychiatric disorder	2	0.142248
Adjustment disorder with anxiety	1	0.0711238
Alcohol abuse with intoxication, uncomplicated	1	0.0711238
Alcohol abuse, unspecified drinking behavior	1	0.0711238
Alcohol use disorder, severe	1	0.0711238
Alcohol withdrawal	1	0.0711238
Attn-defct hyperactivity disorder, predom inattentive type	1	0.0711238
Autistic disorder	1	0.0711238
Bipolar affective disorder, manic, moderate degree	1	0.0711238
Bipolar affective disorder, manic, severe degree, specified as with psychotic behavior	1	0.0711238
Bipolar affective disorder, manic, unspecified degree	1	0.0711238
Bipolar affective disorder, mixed, mild degree	1	0.0711238
Bipolar affective disorder, mixed, severe degree, specified as with psychotic behavior	1	0.0711238
Bipolar affective disorder, mixed, unspecified degree	1	0.0711238
Bipolar disorder, current episode mixed, severe, with psychotic features	1	0.0711238
Cannabis use disorder, mild	1	0.0711238
Childhood onset fluency disorder	1	0.0711238
Cocaine abuse, unspecified use	1	0.0711238
Conduct disorder, childhood onset type	1	0.0711238
Developmental coordination disorder	1	0.0711238
Drug withdrawal	1	0.0711238
Eating disorder NOS	1	0.0711238
Episodic mood disorders	1	0.0711238
Explosive personality disorder	1	0.0711238
Impulse control disorder, unspecified	1	0.0711238
Infantile autism, residual state	1	0.0711238
Major depressive disorder, recurrent episode, severe degree, specified as with psychotic behavior	1	0.0711238
Major depressive disorder, recurrent, in full remission	1	0.0711238
Major depressive disorder, single episode, in full remission	1	0.0711238
Major depressive disorder, single episode, moderate degree	1	0.0711238
Major depressive disorder, single episode, severe degree, specified as with psychotic behavior	1	0.0711238
Mixed development disorder	1	0.0711238
Moderate mental subnormality	1	0.0711238
Oppositional defiant disorder	1	0.0711238
Other amnesia	1	0.0711238
Other and unspecified alcohol dependence, unspecified drinking behavior	1	0.0711238
Other disorders of impulse control	1	0.0711238
Other emotional disturbances of childhood or adolescence	1	0.0711238
Other signs and symptoms involving cognition	1	0.0711238
Other specified episodic mood disorder	1	0.0711238
Other speech disturbance	1	0.0711238
Other stimulant dependence, in remission	1	0.0711238
Panic state	1	0.0711238
Pica	1	0.0711238
Psychogenic deafness	1	0.0711238
Psychogenic dysphonia	1	0.0711238
Schizo-affective type schizophrenia, unspecified state	1	0.0711238
Simple type schizophrenia, unspecified state	1	0.0711238
Single episode of 'masked' depression NOS	1	0.0711238
Speech and language developmental delay due to hearing loss	1	0.0711238
Stereotypic movement disorder	1	0.0711238
Suicidal ideations	1	0.0711238
Suicide and self-inflicted injury by firearms and explosives, unspecified	1	0.0711238
Suicide and self-inflicted poisoning by analgesics, antipyretics, and antirheumatics	1	0.0711238
Undersocialized conduct disorder, aggressive type, severe degree	1	0.0711238
Undersocialized conduct disorder, aggressive type, unspecified degree	1	0.0711238
Unspecified hyperkinetic syndrome of childhood	1	0.0711238
Unspecified mood [affective] disorder	1	0.0711238
Unspecified schizophrenia, unspecified state	1	0.0711238
Word deafness	1	0.0711238
TOTAL	1406

## Sheet: Table S6
Supplemental Table 6: Tic Disorder PheWAS Results after Conditioning on TD Medications
Phenotype Group	Phenotype Phecode	Phenotype Description	beta	SE	OR	p	n_total	n_cases	n_controls	Bonferroni	FDR
psychiatric disorders	313	Pediatric neuropsychiatric disorders	4.52782	0.128441	92.5565	3.17282e-272	7232	1572	5660	TRUE	TRUE
neurological	333	Extrapyramidal disease and abnormal movement disorders	5.31027	0.244502	202.406	1.36589e-104	6855	422	6433	TRUE	TRUE
psychiatric disorders	313.2	Tic disorders	10.2259	0.591606	27610.1	6.09742e-67	6681	1021	5660	TRUE	TRUE
psychiatric disorders	313.1	Attention deficit hyperactivity disorder	2.36242	0.15642	10.6166	1.54682e-51	6289	629	5660	TRUE	TRUE
psychiatric disorders	300	Anxiety disorders	1.57983	0.107537	4.85412	7.35562e-49	6888	755	6133	TRUE	TRUE
psychiatric disorders	315	Develomental delays and disorders	2.57502	0.177677	13.1316	1.34709e-47	6107	447	5660	TRUE	TRUE
psychiatric disorders	313.3	Autism	2.775	0.19492	16.0386	5.43035e-46	5943	283	5660	TRUE	TRUE
psychiatric disorders	300.1	Anxiety disorder	1.60142	0.116273	4.96008	3.70905e-43	6747	614	6133	TRUE	TRUE
neurological	333.3	Tics of organic origin	7.5704	0.580806	1939.91	7.80936e-39	6787	354	6433	TRUE	TRUE
neurological	350.1	Abnormal involuntary movements	2.57945	0.204462	13.1899	1.72727e-36	7477	175	7302	TRUE	TRUE
neurological	345	Epilepsy, recurrent seizures, convulsions	1.46659	0.117221	4.33441	6.47277e-36	6978	545	6433	TRUE	TRUE
neurological	350	Abnormal movement	1.67091	0.133656	5.31698	7.32611e-36	7649	347	7302	TRUE	TRUE
neurological	345.3	Convulsions	1.47139	0.12637	4.3553	2.4747e-31	6894	461	6433	TRUE	TRUE
psychiatric disorders	312	Conduct disorders	2.45204	0.216832	11.612	1.19127e-29	5880	220	5660	TRUE	TRUE
psychiatric disorders	300.3	Obsessive-compulsive disorders	3.17022	0.316578	23.8128	1.3224e-23	6267	134	6133	TRUE	TRUE
psychiatric disorders	315.2	Speech and language disorder	2.28013	0.229439	9.77792	2.84976e-23	5939	279	5660	TRUE	TRUE
psychiatric disorders	315.3	Intellectual disability	3.09083	0.313309	21.9952	5.89821e-23	5740	80	5660	TRUE	TRUE
psychiatric disorders	312.3	Impulse control disorder	3.34011	0.401805	28.2222	9.34994e-17	5707	47	5660	TRUE	TRUE
neurological	340	Migraine	1.27584	0.162681	3.5817	4.41424e-15	7475	223	7252	TRUE	TRUE
psychiatric disorders	296.1	Bipolar	1.7409	0.229606	5.70245	3.40046e-14	6272	139	6133	TRUE	TRUE
psychiatric disorders	315.1	Learning disorder	2.6573	0.352763	14.2577	4.96582e-14	5724	64	5660	TRUE	TRUE
psychiatric disorders	300.11	Generalized anxiety disorder	1.52742	0.205923	4.60627	1.19414e-13	6294	161	6133	TRUE	TRUE
neurological	345.1	Epilepsy	1.17111	0.161007	3.22556	3.49942e-13	6690	257	6433	TRUE	TRUE
neurological	333.4	Torsion dystonia	3.22175	0.465276	25.0719	4.37885e-12	6478	45	6433	TRUE	TRUE
psychiatric disorders	292	Neurological disorders	0.937298	0.139138	2.55307	1.62284e-11	7494	319	7175	TRUE	TRUE
psychiatric disorders	296	Mood disorders	0.830442	0.125271	2.29433	3.37572e-11	6705	572	6133	TRUE	TRUE
neurological	327	Sleep disorders	0.876745	0.13524	2.40306	8.99947e-11	7367	354	7013	TRUE	TRUE
psychiatric disorders	306	Other psychiatric disorder	1.35817	0.213176	3.88906	1.87676e-10	6268	135	6133	TRUE	TRUE
psychiatric disorders	295	Schizophrenia and other psychotic disorders	1.82415	0.291192	6.19754	3.7421e-10	6213	80	6133	TRUE	TRUE
psychiatric disorders	292.5	Transient alteration of awareness	1.64549	0.274562	5.18353	2.05828e-09	7253	78	7175	TRUE	TRUE
neurological	345.12	Partial epilepsy	1.15372	0.206751	3.16996	2.40215e-08	6587	154	6433	TRUE	TRUE
respiratory	465	Acute upper respiratory infections of multiple or unspecified sites	-0.546639	0.102034	0.578892	8.44233e-08	6620	1446	5174	TRUE	TRUE
neurological	345.11	Generalized convulsive epilepsy	1.09901	0.224763	3.0012	1.01014e-06	6554	121	6433	TRUE	TRUE
psychiatric disorders	296.22	Major depressive disorder	0.847318	0.173412	2.33338	1.02828e-06	6392	259	6133	TRUE	TRUE
musculoskeletal	745	Pain in joint	-0.702803	0.145112	0.495195	1.2777e-06	7000	596	6404	TRUE	TRUE
psychiatric disorders	296.2	Depression	0.70518	0.147436	2.02421	1.72721e-06	6522	389	6133	TRUE	TRUE
injuries & poisonings	803	Fracture of upper limb	-0.787978	0.164839	0.454763	1.75045e-06	6915	502	6413	TRUE	TRUE
psychiatric disorders	295.3	Psychosis	1.59853	0.345203	4.94576	3.64445e-06	6186	53	6133	TRUE	TRUE
injuries & poisonings	804	Fracture of hand or wrist	-1.64411	0.35658	0.193185	4.01191e-06	6596	183	6413	TRUE	TRUE
neurological	348	Other conditions of brain	0.999204	0.218541	2.71612	4.82735e-06	6582	149	6433	TRUE	TRUE
neurological	350.3	Lack of coordination	1.02067	0.223613	2.77506	5.00764e-06	7425	123	7302	TRUE	TRUE
psychiatric disorders	297.1	Suicidal ideation	1.03147	0.230116	2.8052	7.38057e-06	6259	126	6133	TRUE	TRUE
neurological	348.8	Encephalopathy, not elsewhere classified	1.27786	0.285205	3.58895	7.44716e-06	6511	78	6433	TRUE	TRUE
dermatologic	687.4	Disturbance of skin sensation	1.27196	0.290131	3.56782	1.16482e-05	7189	70	7119	TRUE	TRUE
psychiatric disorders	301	Personality disorders	2.00963	0.459716	7.46056	1.23418e-05	6165	32	6133	TRUE	TRUE
neurological	339	Other headache syndromes	0.736412	0.176797	2.08843	3.10934e-05	7453	201	7252	TRUE	TRUE
psychiatric disorders	295.1	Schizophrenia	2.08862	0.503061	8.07379	3.29829e-05	6162	29	6133	TRUE	TRUE
injuries & poisonings	840	Sprains and strains	-1.1192	0.269766	0.32654	3.34229e-05	7329	224	7105	TRUE	TRUE
sense organs	368.1	Amblyopia	-1.73182	0.430515	0.176962	5.75437e-05	7504	173	7331	TRUE	TRUE

## Sheet: Table S7
Supplemental Table 7: First Diagnosis for TD Cases with Hyperkinetic Movement Diagnosis
FIRST DIAGNOSED PHENOTYPE	COUNT	PERCENT
Abnormal involuntary movements	51	27.5676
Tourette's disorder	27	14.5946
Tic disorder NOS	26	14.0541
Tics of organic origin	21	11.3514
Tic disorder, unspecified	10	5.40541
Chronic motor or vocal tic disorder	9	4.86486
Unspecified extrapyramidal disease and abnormal movement disorder	8	4.32432
Unspecified abnormal involuntary movements	6	3.24324
Other choreas	3	1.62162
Transient tic disorder	3	1.62162
Abnormal head movements	2	1.08108
Cramp and spasm	2	1.08108
Extrapyramidal and movement disorder, unspecified	2	1.08108
Orofacial dyskinesia	2	1.08108
Other acquired torsion dystonia	2	1.08108
Tourette's syndrome	2	1.08108
Tremor, unspecified	2	1.08108
Blepharospasm	1	0.540541
Other fragments of torsion dystonia	1	0.540541
Other tic disorders	1	0.540541
Other tics of organic origin	1	0.540541
Spasmodic torticollis	1	0.540541
Stiff-man syndrome	1	0.540541
Subacute dyskinesia due to drugs	1	0.540541
TOTAL	185

## Sheet: Table S8
Supplemental Table 8: Demographics for BioVU MEGA Cohort
	BioVU MEGA Individuals
N	90051
Sex (% Male)	43.01
Genetic Ancestry (%European, %African, %Other)	78.22, 16.85, 4.93
Current Age (Mean + SD)	55.23 + 22.92
Median Age of Record (Mean + SD)	46.03 + 22.72
Age at First ICD code (Mean + SD)	40.46 + 22.59
Age at Last ICD code (Mean + SD)	48.95 + 22.64
Visits (Mean + SD)	59.86 + 76.29
Medical Record Length (Mean + SD)	8.49 + 6.34
ICD Code Density (Mean + SD)	209.33 + 315.02
Mean Codes per Visit (Mean + SD)	3.25 + 1.61
Median Codes per Visit (Mean + SD)	2.43 + 1.36

## Sheet: Table S9
Supplemental Table 9: Tic Disorder PheRS Phenotypes and Weights
Phenotype Description	Phenotype Group	TD PheRS Weight (beta)	p
Tics and stuttering	psychiatric disorders	9.93966	4.17927e-65
Tics and choreas	neurological	6.9166	1.40053e-42
Extrapyramidal disease and abnormal movement disorders	neurological	5.1048	1.11287e-135
Pediatric neuropsychiatric disorders	psychiatric disorders	4.80461	<5E-324
Impulse control disorder	psychiatric disorders	4.43248	1.28934e-34
Obsessive-compulsive disorders	psychiatric disorders	4.28547	1.85994e-52
Learning disorder	psychiatric disorders	3.93858	8.12719e-38
Intellectual disability	psychiatric disorders	3.92971	4.60079e-43
Autism	psychiatric disorders	3.56806	1.17106e-99
Torsion dystonia	neurological	3.43019	6.82257e-20
Attention deficit hyperactivity disorder	psychiatric disorders	3.42519	1.83934e-150
Conduct disorders	psychiatric disorders	3.41451	2.57154e-72
Antisocial/borderline personality disorder	psychiatric disorders	3.25164	1.25424e-10
Develomental delays and disorders	psychiatric disorders	2.98156	3.99295e-76
Personality disorders	psychiatric disorders	2.89587	1.8898e-13
Abnormal involuntary movements	neurological	2.87529	2.99692e-57
Speech and language disorder	psychiatric disorders	2.69771	7.64748e-35
Schizophrenia	psychiatric disorders	2.63751	9.28097e-11
Schizophrenia and other psychotic disorders	psychiatric disorders	2.60623	1.15989e-24
Somatoform disorder	psychiatric disorders	2.58189	7.66322e-09
Bipolar	psychiatric disorders	2.56563	5.10773e-41
Generalized anxiety disorder	psychiatric disorders	2.51517	3.19602e-48
Anxiety disorder	psychiatric disorders	2.40378	4.43522e-134
Anxiety disorders	psychiatric disorders	2.37854	1.12301e-152
Psychosis	psychiatric disorders	2.37703	3.93864e-15
Psychogenic and somatoform disorders	psychiatric disorders	2.25373	8.14098e-09
Dysthymic disorder	psychiatric disorders	2.24566	1.89608e-10
Transient alteration of awareness	psychiatric disorders	2.16121	6.3325e-20
Hallucinations	psychiatric disorders	2.06497	1.67443e-07
Suicidal ideation	psychiatric disorders	2.01979	1.37664e-25
Abnormal movement	neurological	2.0032	4.57921e-62
Other psychiatric disorder	psychiatric disorders	1.9742	2.07722e-25
Musculoskeletal symptoms referable to limbs	symptoms	1.96105	3.5382e-08
Hypersomnia	neurological	1.95028	3.4427e-07
Encephalopathy, not elsewhere classified	neurological	1.88315	9.72803e-14
Major depressive disorder	psychiatric disorders	1.84643	7.45004e-37
Suicidal ideation or attempt	psychiatric disorders	1.84387	8.60786e-24
Mood disorders	psychiatric disorders	1.82913	2.57006e-68
Generalized convulsive epilepsy	neurological	1.7923	1.14339e-18
Convulsions	neurological	1.76274	2.33925e-55
Epilepsy, recurrent seizures, convulsions	neurological	1.74753	2.38386e-63
Depression	psychiatric disorders	1.73415	9.4624e-44
Agorophobia, social phobia, and panic disorder	psychiatric disorders	1.72892	1.91594e-09
Migraine	neurological	1.72555	2.70263e-35
Epilepsy	neurological	1.66876	1.00705e-30
Partial epilepsy	neurological	1.59682	7.34993e-18
Eating disorder	psychiatric disorders	1.58903	2.36651e-05
Sleep related movement disorders	neurological	1.49455	6.22816e-06
Adjustment reaction	psychiatric disorders	1.46448	1.51521e-17
Other conditions of brain	neurological	1.45903	7.34306e-14
Disturbance of skin sensation	dermatologic	1.44102	1.3875e-08
Lack of coordination	neurological	1.43712	1.76168e-12
Neurological disorders	psychiatric disorders	1.42609	1.19906e-30
Sleep disorders	neurological	1.38547	1.19194e-31
Insomnia	neurological	1.37142	5.16341e-11
Adverse drug events and drug allergies	injuries & poisonings	1.3573	6.0245e-06
Posttraumatic stress disorder	psychiatric disorders	1.3192	6.92788e-08
Delayed milestones	endocrine/metabolic	1.21563	1.63153e-10
Other headache syndromes	neurological	1.19319	2.08179e-14
Abnormality of gait	neurological	0.888985	5.76708e-05
Lack of normal physiological development, unspecified	endocrine/metabolic	0.799364	2.43611e-06
Lack of normal physiological development	endocrine/metabolic	0.594909	6.51613e-07
Other symptoms of respiratory system	respiratory	-0.435681	6.04124e-05
Acute upper respiratory infections of multiple or unspecified sites	respiratory	-0.572708	4.90533e-09
Cough	respiratory	-0.590342	3.21018e-05
Pain in joint	musculoskeletal	-0.60788	1.0439e-05
Fracture of upper limb	injuries & poisonings	-0.677742	9.35813e-06
Fever of unknown origin	symptoms	-0.717471	4.21808e-08
Fracture of hand or wrist	injuries & poisonings	-1.46785	2.14768e-05

## Sheet: Table S10
Supplemental Table 10: Tic Disorder PheRS Statistical Tests in BioVU Participants
Predictor	Outcome	Test	n	p	estimate	SE
TD PheRS	European (1) or African ancestry (0) (EA or AA)	logistic regression	EA=70,439; AA=15,174	<2.0E-16	0.095407	0.009866
TD PheRS	males (1) or females (0)	logistic regression	male = 38,865 ; female = 51,183	0.00667	-0.018331	0.006757
TD PheRS	current age	linear regression	90048	<2.0E-16	-0.0039165	0.0001448
TD PheRS	median age of record	linear regression	90048	<2.0E-16	-0.003458	0.0001463
TD PheRS	number of medical center visits	linear regression	90048	<2.0E-16	0.005378	3.983e-05
TD PheRS	presence (1) or absence (0) of tic disorder diagnosis (phecode)	logistic regression	TD phecode presence = 464; absence = 89,584	<2.0E-16	1.00535	0.02242
TD PheRS*sex	presence (1) or absence (0) of tic disorder diagnosis after chart review	logistic regression	90048	2.34e-13	0.002914	0.0003976
TD PheRS	Autism cases (1) versus controls (0)	logistic regression	autism cases = 444, controls = 89,604	<2.0E-16	0.014	0.0002
TD PheRS	Tic disorder cases (1) versus autism cases (0)	logistic regression	TD = 234, autism = 412	2.25e-06	0.32	0.067119

[truncated: 3 more sheets: Table S11, Table S12, Table S13]
